# Supplementary material for: Experimental evidence for the preservation of U-Pb isotope ratios in mantle-recycled crustal zircon grains
Source: Sci Rep. 2018 Aug 27;8:12904. doi: 10.1038/s41598-018-30934-4 (PMC6110838; doi:10.1038/s41598-018-30934-4)
Supplement: Supplementary file 2 — Dataset 1 [file 41598_2018_30934_MOESM2_ESM.xls]

## Sheet: Sheet 2
errors are at 95% confidence level
	ppm					isotope ratios, uncorrected								ages (Ma), uncorrected									isotope ratio, 207 cor		age (Ma), 207 cor		isotope ratios, 204 corrected								ages, 204 corrected
id	U	Th	206Pb	f206	Th/U	207Pb/206Pb	±err	206Pb/238U	±err	207Pb/235U	±err	208Pb/232Th	±err	207Pb/206Pb	±err	206Pb/238U	±err	207Pb/235U	±err	%discord	208Pb/232Th	±err	206Pb/238U	±err	206Pb/238U	±err	207Pb/206Pb	±err	206Pb/238U	±err	207Pb/235U	±err	208Pb/232Th	±err	207Pb/206Pb	±err	206Pb/238U	±err	207Pb/235U	±err	%discord	208Pb/232Th	±err
SAB51 Pristine
SAB51P-z1	538	296	24	0.07	0.56	0.05178	0.00051	0.05067	0.00077	0.36176	0.00658	0.01589	0.00028	275.9	22.4	318.6	4.7	313.5	4.9	-1.6	318.6	5.6	0.05071	0.0008	318.9	4.9	0.05118	0.0006	0.05063	0.00077	0.35725	0.00699	0.01575	0.00015	248.9	26.6	318.4	4.8	310.2	5.3	-2.6	315.8	3.1
SAB51P-z2	266	106	12	-0.07	0.41	0.05226	0.0008	0.05047	0.00087	0.36366	0.00838	0.0156	0.00031	296.7	34.4	317.4	5.3	314.9	6.2	-0.8	312.9	6.2	0.05048	0.00092	317.5	5.6	0.05284	0.00149	0.05051	0.00087	0.36798	0.01227	0.01579	0.00041	321.9	63	317.6	5.3	318.2	9.2	0.2	316.6	8.2
SAB51P-z3	495	221	22	0.3	0.46	0.05299	0.00056	0.05106	0.00053	0.37311	0.00553	0.01594	0.00023	328.5	23.8	321	3.2	322	4.1	0.4	319.7	4.5	0.05104	0.00057	320.9	3.5	0.05055	0.00137	0.05091	0.00054	0.35486	0.01038	0.01524	0.00037	220.5	61.4	320.1	3.3	308.4	7.8	-3.8	305.7	7.4
SAB51P-z4	490	234	21	0.17	0.49	0.05261	0.00029	0.05002	0.00049	0.36282	0.00406	0.01574	0.0002	311.9	12.2	314.7	3.1	314.3	3	-0.2	315.6	4	0.05003	0.00053	314.7	3.3	0.05123	0.00064	0.04994	0.00049	0.35275	0.00572	0.01538	0.00019	251.3	28.4	314.1	3	306.8	4.3	-2.4	308.4	3.8
SAB51P-z5	399	200	18	-0.01	0.51	0.05122	0.0005	0.05134	0.00053	0.36255	0.00517	0.01588	0.0002	250.7	22.4	322.7	3.2	314.1	3.8	-2.8	318.4	4	0.05143	0.00056	323.3	3.4	0.05128	0.00102	0.05134	0.00053	0.36303	0.00826	0.01589	0.00025	253.5	45.2	322.8	3.3	314.5	6.2	-2.6	318.7	4.9
SAB51P-z6	485	229	21	0.31	0.48	0.05321	0.0007	0.04891	0.00112	0.35885	0.00948	0.0156	0.00041	337.9	29.4	307.8	6.9	311.4	7.1	1.2	312.8	8.2	0.04886	0.00116	307.5	7.2	0.05071	0.00086	0.04876	0.00112	0.34094	0.0098	0.01494	0.00023	227.9	38.8	306.9	6.9	297.9	7.5	-3	299.7	4.6
SAB51P-z7	1014	540	42	-0.08	0.55	0.05251	0.00045	0.0484	0.00085	0.35042	0.00684	0.01546	0.00029	307.9	19.4	304.7	5.2	305	5.1	0	310.1	5.8	0.04838	0.00088	304.6	5.4	0.05314	0.0007	0.04844	0.00085	0.35489	0.0079	0.01561	0.00016	334.9	29.6	304.9	5.2	308.4	5.9	1.2	313	3.2
SAB51P-z8	728	424	32	0.13	0.6	0.05254	0.00061	0.05062	0.00059	0.36671	0.00605	0.01562	0.0002	309.1	26.2	318.3	3.6	317.2	4.5	-0.4	313.2	4	0.05061	0.00062	318.3	3.8	0.0515	0.00082	0.05055	0.00059	0.35898	0.00722	0.01539	0.00013	263.3	36.2	317.9	3.6	311.4	5.4	-2	308.6	2.6
SAB51P-z9	622	327	28	0.26	0.54	0.0529	0.00073	0.05176	0.00072	0.37753	0.0074	0.01625	0.00026	324.3	31	325.3	4.4	325.2	5.5	0	325.8	5.1	0.05176	0.00078	325.3	4.8	0.05077	0.00085	0.05163	0.00072	0.36144	0.008	0.01572	0.00016	230.7	38.2	324.5	4.4	313.3	6	-3.6	315.3	3.1
SAB51P-z10	646	357	28	-0.14	0.57	0.05231	0.00066	0.05028	0.00059	0.36264	0.00623	0.0158	0.00022	298.9	28.6	316.2	3.6	314.2	4.7	-0.6	316.8	4.4	0.05029	0.00063	316.3	3.9	0.05344	0.00094	0.05035	0.00059	0.37098	0.00793	0.01606	0.00019	347.5	39.2	316.7	3.6	320.4	5.9	1.2	322	3.8
SAB51P-z11	832	456	37	0.07	0.56	0.05279	0.00048	0.05183	0.0006	0.37723	0.00553	0.01624	0.0002	319.7	20.4	325.7	3.6	325	4.1	-0.2	325.5	3.9	0.05182	0.00062	325.7	3.8	0.05219	0.00067	0.05179	0.0006	0.3727	0.00656	0.0161	0.00012	293.7	29	325.5	3.7	321.6	4.8	-1.2	322.7	2.3
SAB51P-z12	617	356	27	0.14	0.59	0.0532	0.00043	0.05095	0.00027	0.37374	0.00361	0.016	0.00015	337.3	18.2	320.4	1.7	322.4	2.7	0.6	320.8	3	0.05092	0.00031	320.2	1.9	0.05207	0.00056	0.05088	0.00027	0.36532	0.00457	0.01575	0.00013	288.7	24.2	319.9	1.6	316.2	3.4	-1.2	315.7	2.6
SAB51P-z13	829	453	37	0.27	0.56	0.05318	0.00046	0.05214	0.00062	0.38237	0.00565	0.0163	0.00021	336.7	19.4	327.7	3.9	328.8	4.2	0.4	326.7	4.1	0.05213	0.00068	327.6	4.2	0.051	0.00048	0.052	0.00062	0.3657	0.00573	0.01577	6e-05	241.1	21.6	326.8	3.8	316.5	4.3	-3.2	316.3	1.3
SAB51P-z14	905	331	40	0.08	0.38	0.05257	0.00022	0.05063	0.00033	0.36695	0.00285	0.01618	0.00013	310.1	9.6	318.4	2.1	317.4	2.1	-0.4	324.4	2.7	0.05063	0.00035	318.4	2.2	0.05196	0.00039	0.05059	0.00033	0.36243	0.00386	0.01597	0.00013	283.5	17.4	318.1	2	314	2.9	-1.4	320.2	2.7
SAB51P-z15	685	156	29	0.02	0.23	0.05302	0.00068	0.04865	0.00115	0.35569	0.00958	0.01707	0.00043	329.7	28.8	306.2	7	309	7.2	1	342	8.5	0.0486	0.00119	305.9	7.3	0.05289	0.0008	0.04864	0.00115	0.35478	0.01005	0.017	0.00026	324.3	34	306.2	7.1	308.3	7.6	0.6	340.7	5.2
SAB51P-z16	674	213	30	0.03	0.32	0.0526	0.00053	0.05185	0.00039	0.37603	0.00473	0.01623	0.00021	311.5	22.8	325.9	2.4	324.1	3.5	-0.6	325.3	4.1	0.05187	0.00045	326	2.7	0.05236	0.00059	0.05183	0.00039	0.37423	0.00524	0.01613	0.00018	301.3	25.4	325.8	2.4	322.8	3.9	-1	323.4	3.7
SAB51P-z17	513	281	22	0.3	0.56	0.05272	0.00034	0.05018	0.00067	0.36474	0.00541	0.01556	0.00023	316.9	14.8	315.6	4.1	315.7	4	0	312.1	4.6	0.05016	0.00068	315.5	4.2	0.05026	0.00058	0.05002	0.00067	0.34668	0.00626	0.01499	0.00015	207.3	26.6	314.7	4.1	302.2	4.7	-4.2	300.8	3
SAB51P-z18	501	266	22	0.24	0.54	0.05266	0.00047	0.05128	0.0007	0.37235	0.00606	0.01605	0.00026	314.1	20.2	322.4	4.3	321.4	4.5	-0.4	321.8	5	0.05128	0.00073	322.4	4.5	0.05074	0.00067	0.05116	0.0007	0.35794	0.00693	0.01558	0.00017	229.1	30.4	321.7	4.3	310.7	5.2	-3.6	312.5	3.4
SAB51P-z19	804	453	36	0.1	0.58	0.05244	0.00027	0.05137	0.00068	0.37147	0.00529	0.01611	0.00023	304.7	11.6	322.9	4.2	320.7	3.9	-0.6	322.9	4.7	0.05138	0.00069	323	4.3	0.05162	0.0005	0.05132	0.00068	0.36529	0.00616	0.01592	0.00013	268.7	22.2	322.6	4.2	316.2	4.6	-2	319.1	2.6
SAB51P-z20	997	584	43	-0.01	0.6	0.0542	0.00057	0.04998	0.00068	0.37345	0.00642	0.01551	0.00023	379.3	23.4	314.4	4.2	322.2	4.7	2.4	311.1	4.6	0.04986	0.00072	313.7	4.4	0.0543	0.00084	0.04998	0.00068	0.37424	0.00781	0.01553	0.00014	383.7	34.2	314.4	4.2	322.8	5.8	2.6	311.5	2.8
SAB51P-z21	574	308	25	0.1	0.55	0.0521	0.00016	0.05083	0.00059	0.36516	0.00438	0.01579	0.00025	289.9	7.2	319.6	3.6	316.1	3.3	-1.2	316.7	5	0.05086	0.0006	319.8	3.7	0.05132	0.00049	0.05078	0.00059	0.3593	0.00555	0.0156	0.0002	255.1	21.8	319.3	3.6	311.7	4.2	-2.4	312.9	3.9
SAB51P-z22	1332	827	56	0.14	0.64	0.05303	0.00024	0.04836	0.00041	0.35361	0.00341	0.0151	0.00014	330.1	10.2	304.4	2.5	307.4	2.5	1	303	2.8	0.0483	0.00042	304.1	2.6	0.05191	0.00069	0.04829	0.00042	0.34564	0.0056	0.01488	0.00013	281.5	30	304	2.5	301.4	4.2	-0.8	298.5	2.5
SAB51P-z23	782	448	34	0.04	0.59	0.05245	0.00036	0.04977	0.00066	0.35995	0.00539	0.0157	0.00022	305.1	15.8	313.1	4	312.2	4	-0.2	314.7	4.3	0.04977	0.00069	313.1	4.2	0.05211	0.00046	0.04975	0.00066	0.35745	0.00583	0.01562	8e-05	290.1	20	313	4.1	310.3	4.4	-0.8	313.2	1.5
SAB51P-z24	1024	649	44	0.24	0.65	0.05217	0.00011	0.05016	0.00056	0.36081	0.00409	0.01524	0.0002	292.7	4.8	315.5	3.4	312.8	3	-0.8	305.6	3.9	0.05019	0.00057	315.7	3.5	0.05019	0.0003	0.05004	0.00056	0.34631	0.00456	0.01484	0.00011	203.9	14	314.8	3.5	301.9	3.4	-4.2	297.7	2.1
SAB51P-z25	235	63	10	0.53	0.28	0.05334	0.00109	0.04793	0.00097	0.35251	0.01013	0.0149	0.00038	343.5	45.8	301.8	6	306.6	7.6	1.6	298.9	7.5	0.04786	0.00105	301.4	6.5	0.04903	0.00165	0.04767	0.00096	0.32225	0.01271	0.01296	0.00056	149.3	77	300.2	5.9	283.6	9.8	-5.8	260.3	11.3
SAB51P-z26	448	209	19	0.44	0.48	0.05304	0.00035	0.04925	0.00138	0.36016	0.01035	0.01579	0.00046	330.5	15	309.9	8.4	312.3	7.7	0.8	316.5	9.1	0.04921	0.00141	309.7	8.7	0.04944	0.00102	0.04903	0.00137	0.33422	0.01169	0.01482	0.00027	168.7	47.6	308.6	8.5	292.8	9	-5.4	297.4	5.3
SAB51P-z27	291	72	13	0.02	0.26	0.05161	0.00105	0.05089	0.00094	0.36212	0.00993	0.01632	0.00044	268.1	45.8	320	5.8	313.8	7.4	-2	327.2	8.8	0.05096	0.00101	320.4	6.2	0.05145	0.00126	0.05088	0.00094	0.36092	0.01114	0.01624	0.00047	260.9	55.2	319.9	5.7	312.9	8.3	-2.2	325.5	9.3
SAB51P-z28	963	588	43	0.07	0.63	0.0528	0.00031	0.05168	0.00068	0.37626	0.00544	0.01592	0.00021	320.1	13.2	324.8	4.1	324.3	4	-0.2	319.2	4.2	0.05167	0.00071	324.8	4.3	0.05227	0.00053	0.05165	0.00068	0.37223	0.00633	0.01581	9e-05	297.1	22.8	324.6	4.2	321.3	4.7	-1	317	1.9
SAB51P-z29	1308	863	56	0.06	0.68	0.05275	0.00036	0.04956	0.00083	0.36043	0.00649	0.01539	0.00027	318.1	15.4	311.8	5.1	312.5	4.8	0.2	308.6	5.3	0.04954	0.00086	311.7	5.3	0.05224	0.00079	0.04952	0.00083	0.35673	0.00813	0.01529	0.00015	296.1	34	311.6	5.1	309.8	6.1	-0.6	306.7	3
SAB51P-z30	354	145	16	-0.2	0.42	0.05438	0.00038	0.05112	0.00051	0.38329	0.00464	0.01605	0.00041	386.7	15.4	321.4	3.1	329.5	3.5	2.4	321.8	8.2	0.05101	0.00052	320.7	3.2	0.05601	0.00289	0.05123	0.00054	0.39564	0.02086	0.01657	0.00093	452.9	110.4	322.1	3.3	338.5	15.3	4.8	332.1	18.5
SAB51P-z31	848	500	38	0.09	0.6	0.05452	0.00044	0.05165	0.00056	0.3883	0.00528	0.01621	0.00019	392.7	18	324.7	3.5	333.1	3.8	2.6	325	3.7	0.05154	0.0006	324	3.7	0.05376	0.00064	0.0516	0.00056	0.3825	0.00635	0.01604	0.00011	360.9	26.8	324.4	3.5	328.9	4.7	1.4	321.6	2.2
SAB51P-z32	1020	637	43	0	0.64	0.05197	0.00045	0.04883	0.00074	0.34991	0.00614	0.01538	0.00025	284.1	19.8	307.3	4.5	304.6	4.6	-0.8	308.5	4.9	0.04886	0.00079	307.5	4.8	0.05199	0.00081	0.04883	0.00074	0.35004	0.00772	0.01539	0.00014	284.9	35.2	307.3	4.5	304.8	5.9	-0.8	308.6	2.9
SAB51P-z33	788	467	34	0.22	0.61	0.05265	0.00051	0.05002	0.00031	0.36313	0.00414	0.01545	0.0001	313.7	21.8	314.7	1.9	314.5	3	0	309.9	2.1	0.05003	0.00036	314.7	2.2	0.05083	0.00081	0.04991	0.00031	0.34981	0.00608	0.01506	0.00013	233.3	36.2	314	1.9	304.6	4.6	-3	302.1	2.5
SAB51P-z34	911	567	40	0.01	0.64	0.05274	0.00013	0.05046	0.00046	0.36694	0.00348	0.01579	0.00017	317.5	5.6	317.4	2.9	317.4	2.6	0	316.7	3.4	0.05045	0.00047	317.3	2.9	0.05268	0.00047	0.05046	0.00046	0.36654	0.00488	0.01578	0.00013	315.3	20.2	317.3	2.8	317.1	3.6	0	316.5	2.5
SAB51P-z35	356	133	16	0.23	0.38	0.05241	0.00036	0.05136	0.0004	0.37113	0.00389	0.01641	0.00019	303.5	15.8	322.8	2.4	320.5	2.9	-0.8	328.9	3.8	0.05136	0.00041	322.9	2.5	0.05052	0.00118	0.05123	0.00041	0.35686	0.00891	0.01575	0.00039	218.7	53.4	322.1	2.5	309.9	6.7	-4	315.8	7.8
SAB51P-z36	1005	607	45	0.2	0.62	0.05372	0.00044	0.05125	0.00082	0.37965	0.00684	0.01608	0.00026	359.5	18.4	322.2	5.1	326.8	5.1	1.4	322.3	5.2	0.05118	0.00086	321.8	5.3	0.05212	0.00054	0.05115	0.00082	0.36754	0.00714	0.01573	7e-05	290.5	23.4	321.6	5.1	317.8	5.3	-1.2	315.4	1.4
SAB51P-z37	312	119	13	0.32	0.39	0.05265	0.00063	0.04971	0.00095	0.36091	0.00811	0.01595	0.00036	313.9	26.8	312.8	5.8	312.9	6.1	0	319.9	7.2	0.0497	0.001	312.7	6.1	0.05004	0.0011	0.04955	0.00094	0.34191	0.01001	0.01509	0.00033	196.9	50.2	311.8	5.8	298.6	7.6	-4.4	302.7	6.6
SAB51P-z38	466	241	21	0.15	0.53	0.05056	0.00031	0.05155	0.00075	0.35938	0.00567	0.01636	0.00029	220.7	14	324.1	4.6	311.8	4.3	-4	328	5.7	0.05171	0.00079	325	4.8	0.04931	0.00049	0.05148	0.00075	0.35001	0.00631	0.01605	0.00019	162.9	23.2	323.6	4.6	304.7	4.7	-6.2	321.8	3.7
SAB51P-z39	630	369	27	0.07	0.6	0.0525	0.00038	0.05031	0.00042	0.36424	0.00401	0.01582	0.00023	307.5	16.2	316.4	2.5	315.4	3	-0.4	317.2	4.6	0.0503	0.00043	316.4	2.6	0.05193	0.00108	0.05028	0.00042	0.36	0.00818	0.01569	0.00028	282.3	47	316.2	2.6	312.2	6.1	-1.2	314.7	5.5
SAB51P-z40	981	637	43	0.06	0.67	0.05165	0.00021	0.05101	0.00053	0.3633	0.00407	0.01603	0.00019	270.1	9.2	320.7	3.2	314.7	3.1	-2	321.3	3.7	0.05107	0.00054	321.1	3.3	0.05118	0.0005	0.05098	0.00053	0.35975	0.0053	0.01593	0.00012	248.9	22.2	320.5	3.2	312	3.9	-2.8	319.5	2.4
SAB51P-z41	705	355	32	0.15	0.52	0.05331	0.00029	0.05172	0.00059	0.3802	0.00483	0.01636	0.00021	342.1	12.4	325.1	3.6	327.2	3.6	0.6	328	4.2	0.05169	0.00063	324.9	3.8	0.05207	0.0004	0.05164	0.00059	0.37078	0.00529	0.01604	0.0001	288.5	17.6	324.6	3.6	320.2	3.9	-1.4	321.6	2.1
SAB51P-z42	1051	611	47	0.14	0.6	0.05249	0.00025	0.05137	0.00088	0.37179	0.00662	0.01602	0.00029	306.9	10.8	322.9	5.4	321	4.9	-0.6	321.3	5.7	0.05138	0.00091	323	5.6	0.05137	0.00067	0.0513	0.00088	0.36333	0.00795	0.01577	0.00015	257.5	29.8	322.5	5.4	314.7	5.9	-2.4	316.3	3
SAB51P-z43	951	558	43	-0.02	0.6	0.05301	0.00051	0.05179	0.00063	0.37853	0.0059	0.01612	0.0002	329.1	21.6	325.5	3.9	326	4.4	0.2	323.2	4	0.05177	0.00066	325.4	4.1	0.05319	0.00085	0.0518	0.00064	0.37995	0.00776	0.01616	0.00015	337.1	35.6	325.6	3.9	327	5.7	0.4	324.1	3
SAB51P-z44	406	164	18	-0.09	0.41	0.05253	0.0004	0.05055	0.00064	0.36617	0.00543	0.01599	0.00028	308.7	17.4	317.9	3.9	316.8	4	-0.4	320.5	5.6	0.05055	0.00067	317.9	4.1	0.0533	0.00104	0.0506	0.00064	0.37184	0.00875	0.01623	0.00035	341.5	43.4	318.2	4	321	6.5	0.8	325.4	6.9
SAB51P-z45	884	526	39	0.05	0.61	0.05363	0.00025	0.05131	0.00058	0.37937	0.0046	0.016	0.00019	355.3	10.4	322.5	3.5	326.6	3.4	1.2	320.8	3.8	0.05123	0.00058	322.1	3.6	0.05326	0.00043	0.05128	0.00058	0.37659	0.00536	0.01592	8e-05	339.9	18	322.4	3.5	324.5	3.9	0.6	319.2	1.7
SAB51P-z46	833	486	36	-0.11	0.6	0.05211	0.0002	0.05035	0.00085	0.36175	0.00627	0.01584	0.00028	290.1	8.6	316.7	5.2	313.5	4.7	-1	317.7	5.5	0.05039	0.00087	316.9	5.3	0.05302	0.00052	0.05041	0.00085	0.36851	0.00733	0.01604	0.00011	329.7	22	317	5.2	318.6	5.5	0.6	321.7	2.3
SAB51P-z47	341	160	15	0.88	0.48	0.05422	0.00062	0.04957	0.00062	0.37058	0.00628	0.01625	0.00023	380.1	25.6	311.9	3.8	320.1	4.7	2.6	325.9	4.7	0.04946	0.00065	311.2	4	0.04704	0.00171	0.04913	0.00062	0.31863	0.0123	0.01434	0.00041	0	135.5	309.2	3.8	280.8	9.5	-10.2	287.8	8.1
SAB51P-z48	784	468	35	0.13	0.61	0.05306	0.0006	0.05099	0.0004	0.37307	0.00512	0.01482	0.00019	331.3	25.4	320.6	2.4	321.9	3.8	0.4	297.4	3.7	0.05096	0.00042	320.4	2.6	0.05199	0.00069	0.05093	0.0004	0.36505	0.00578	0.01459	0.00016	284.9	30	320.2	2.4	316	4.3	-1.4	292.8	3.2
SAB51P-z49	568	222	25	0.1	0.4	0.05233	0.00038	0.0501	0.00075	0.36151	0.00603	0.01621	0.00027	300.1	16.4	315.1	4.6	313.3	4.5	-0.6	325	5.3	0.05011	0.00078	315.2	4.8	0.05151	0.00094	0.05005	0.00076	0.35546	0.0085	0.01594	0.00028	263.7	41.4	314.8	4.6	308.8	6.4	-2	319.7	5.5
SAB51P-z50	707	387	32	0.06	0.56	0.05264	0.00028	0.05166	0.00035	0.37498	0.00319	0.01628	0.00012	313.5	11.8	324.7	2.1	323.3	2.3	-0.4	326.3	2.3	0.05167	0.00038	324.8	2.3	0.05219	0.00042	0.05163	0.00035	0.37154	0.00411	0.01617	8e-05	293.7	18.2	324.5	2.1	320.8	3.1	-1.2	324.2	1.5
SAB51P-z51	794	325	35	0.07	0.42	0.05106	0.00067	0.05075	0.00069	0.35726	0.00677	0.01595	0.00026	243.5	30	319.1	4.2	310.2	5.1	-2.8	319.9	5.2	0.05084	0.00074	319.7	4.5	0.05052	0.001	0.05071	0.00069	0.35325	0.0086	0.01578	0.00026	219.1	45.2	318.9	4.2	307.2	6.5	-3.8	316.5	5.2
SAB51P-z52	473	234	20	-0.02	0.51	0.05199	0.00046	0.04976	0.00065	0.35673	0.00565	0.01577	0.00022	285.1	20.4	313	4	309.8	4.3	-1	316.2	4.4	0.04978	0.00068	313.2	4.2	0.05219	0.00147	0.04977	0.00066	0.35814	0.01122	0.01582	0.00034	293.7	63	313.1	4	310.8	8.4	-0.8	317.2	6.9
SAB51P-z53	375	94	17	-0.08	0.26	0.05466	0.00061	0.05231	0.00067	0.39428	0.0067	0.01564	0.00042	398.3	24.8	328.7	4.1	337.5	4.9	2.6	313.6	8.3	0.0522	0.00072	328	4.4	0.05531	0.00115	0.05236	0.00068	0.3993	0.0099	0.01598	0.0006	424.9	45.8	329	4.2	341.1	7.2	3.6	320.5	12
SAB51P-z54	764	344	33	0.14	0.46	0.05194	0.00029	0.05005	0.00059	0.35842	0.00466	0.01631	0.0002	282.9	12.6	314.8	3.6	311	3.4	-1.2	326.9	4	0.05008	0.0006	315	3.7	0.0508	0.00041	0.04998	0.00059	0.35004	0.00514	0.01598	9e-05	231.7	18.4	314.4	3.6	304.8	3.9	-3.2	320.5	1.9
SAB51P-z55	362	118	16	0.18	0.33	0.05289	0.00023	0.05019	0.00054	0.36601	0.00427	0.01666	0.00037	324.1	10	315.7	3.4	316.7	3.2	0.4	333.9	7.3	0.05017	0.00056	315.6	3.5	0.05146	0.0007	0.0501	0.00054	0.35544	0.00629	0.0161	0.00039	261.3	30.8	315.1	3.3	308.8	4.7	-2	322.8	7.8
SAB51P-z56	634	387	27	0.15	0.63	0.05185	0.00046	0.04919	0.00067	0.35169	0.0057	0.01515	0.00021	278.9	20.4	309.6	4.1	306	4.3	-1.2	303.8	4.1	0.04923	0.00071	309.8	4.3	0.05068	0.00077	0.04912	0.00067	0.34322	0.00707	0.01491	0.00012	226.3	34.4	309.1	4.1	299.6	5.3	-3.2	299	2.4
SAB51P-z57	426	200	19	0.06	0.48	0.05156	0.00032	0.05236	0.00055	0.37224	0.00456	0.01676	0.0002	266.1	14	329	3.4	321.3	3.4	-2.4	335.8	3.9	0.05244	0.00057	329.5	3.5	0.05111	0.00058	0.05233	0.00056	0.36876	0.00587	0.01663	0.00014	245.7	26	328.8	3.4	318.7	4.3	-3.2	333.3	2.8
SAB51P-z58	367	177	16	0.03	0.5	0.05404	0.00067	0.04901	0.00125	0.36519	0.01032	0.01514	0.00052	372.7	27.6	308.4	7.6	316.1	7.7	2.4	303.7	10.4	0.0489	0.00129	307.8	7.9	0.0538	0.00071	0.049	0.00125	0.36344	0.01051	0.01508	0.00035	362.7	29.6	308.4	7.7	314.8	7.9	2	302.4	7
SAB51P-z59	405	156	18	0.09	0.39	0.05365	0.00041	0.05111	0.00087	0.37806	0.00704	0.01594	0.0003	356.3	17.2	321.3	5.3	325.6	5.2	1.4	319.5	5.9	0.05104	0.00089	320.9	5.5	0.05295	0.00135	0.05107	0.00087	0.37285	0.01148	0.0157	0.00042	326.7	56.8	321.1	5.4	321.8	8.6	0.2	314.9	8.4
SAB51P-z60	770	414	35	0.11	0.55	0.05222	0.00014	0.05233	0.00161	0.3768	0.01162	0.01614	0.00057	295.1	6.2	328.8	9.8	324.7	8.6	-1.2	323.6	11.4	0.05238	0.00164	329.1	10	0.0513	0.00047	0.05227	0.00161	0.36971	0.01193	0.01591	0.00016	254.1	21	328.5	9.9	319.4	8.8	-2.8	319.1	3.1
SAB51P-z61	988	585	44	-0.09	0.61	0.05157	0.00028	0.05115	0.00055	0.36367	0.00438	0.01597	0.00021	266.3	12.6	321.6	3.4	315	3.3	-2	320.3	4.2	0.05123	0.00059	322.1	3.6	0.05231	0.00077	0.05119	0.00055	0.36921	0.00684	0.01613	0.00019	298.9	33	321.8	3.3	319.1	5.1	-0.8	323.5	3.8
SAB51 1300ºC 30 d
SAB51_1M-z1	692	327	30	0.11	0.48	0.05404	0.00043	0.05041	0.00066	0.37565	0.00574	0.01563	0.00023	372.9	17.8	317	4	323.8	4.2	2.2	313.4	4.6	0.0503	0.00068	316.4	4.2	0.05314	0.00114	0.05035	0.00066	0.36892	0.00939	0.01538	0.00029	334.7	48	316.7	4.1	318.9	7	0.6	308.5	5.8
SAB51_1M-z2	674	144	30	0.01	0.22	0.05416	0.00035	0.05198	0.00088	0.38819	0.007	0.01808	0.00125	377.7	14.4	326.7	5.4	333	5.1	1.8	362.1	24.8	0.0519	0.00091	326.2	5.6	0.05409	0.00058	0.05198	0.00088	0.38769	0.00788	0.01804	0.00117	374.9	24.2	326.7	5.4	332.7	5.8	1.8	361.3	23.2
SAB51_1M-z3	571	140	26	0.08	0.25	0.05342	0.00026	0.05195	0.00053	0.38265	0.00431	0.01649	0.00029	346.5	10.8	326.5	3.2	329	3.2	0.8	330.6	5.8	0.05192	0.00056	326.3	3.4	0.05281	0.0005	0.05192	0.00053	0.37799	0.00545	0.01616	0.00032	320.5	21.4	326.3	3.3	325.6	4.1	-0.2	324.1	6.5
SAB51_1M-z4	822	352	37	0.07	0.44	0.05142	0.00024	0.05256	0.00049	0.3726	0.00386	0.01642	0.00017	259.7	10.6	330.2	3	321.6	2.9	-2.6	329.2	3.4	0.05265	0.0005	330.8	3.1	0.05082	0.0005	0.05252	0.00049	0.36799	0.00516	0.01624	0.00015	232.7	22.8	330	3	318.2	3.9	-3.8	325.5	3
SAB51_1M-z5	676	208	31	-0.16	0.32	0.05309	0.00041	0.05289	0.00081	0.38719	0.00666	0.01636	0.00034	332.7	17.4	332.3	5	332.3	4.9	0	328	6.9	0.05288	0.00085	332.2	5.2	0.05437	0.00077	0.05298	0.00082	0.39713	0.00841	0.01692	0.00035	386.3	31.4	332.8	5	339.6	6.2	2	339.1	7.1
SAB51_1M-z6	586	278	26	0.07	0.49	0.05376	0.00037	0.05027	0.00045	0.37262	0.00424	0.01588	0.00016	360.9	15.6	316.2	2.8	321.6	3.1	1.6	318.4	3.2	0.05019	0.00047	315.7	2.9	0.05315	0.00079	0.05024	0.00045	0.36817	0.00652	0.01572	0.00019	335.3	33.4	316	2.8	318.3	4.9	0.8	315.1	3.7
SAB51_1M-z7	743	396	32	0.13	0.55	0.05302	0.00054	0.04986	0.00111	0.36447	0.00889	0.01603	0.00041	329.7	22.8	313.6	6.8	315.5	6.6	0.6	321.3	8.1	0.04982	0.00115	313.4	7.1	0.05194	0.00065	0.04979	0.0011	0.35654	0.00919	0.01577	0.00018	282.7	28.4	313.2	6.8	309.6	6.9	-1.2	316.2	3.5
SAB51_1M-z8	808	13	37	0.16	0.02	0.05136	0.00074	0.05296	0.0005	0.37505	0.0065	0.01936	0.00052	256.9	33	332.7	3.1	323.4	4.8	-2.8	387.6	10.3	0.05308	0.00057	333.4	3.5	0.05007	0.00091	0.05288	0.0005	0.36506	0.00764	0.00846	0.00425	198.3	41.8	332.2	3.1	316	5.7	-5.2	170.2	85.4
SAB51_1M-z9	810	473	34	0.02	0.6	0.05198	0.00024	0.04817	0.0008	0.3452	0.00593	0.01478	0.00031	284.5	10.4	303.3	5	301.1	4.5	-0.8	296.5	6.2	0.04819	0.00082	303.4	5.1	0.05182	0.00034	0.04816	0.0008	0.34406	0.00625	0.01474	0.0002	277.5	14.8	303.2	4.9	300.2	4.7	-1	295.8	3.9
SAB51_1M-z10	890	489	39	0.05	0.56	0.05239	0.00031	0.05102	0.00057	0.36854	0.00468	0.01598	0.00019	302.3	13.6	320.8	3.5	318.6	3.5	-0.6	320.4	3.8	0.05104	0.00059	320.9	3.6	0.05201	0.00063	0.051	0.00057	0.36574	0.00619	0.01589	0.00014	286.1	27.4	320.6	3.5	316.5	4.6	-1.2	318.7	2.7
SAB51_1M-z11	344	150	14	0.24	0.45	0.05283	0.00025	0.04851	0.00073	0.35334	0.00555	0.01468	0.00024	321.5	10.8	305.4	4.5	307.2	4.1	0.6	294.6	4.9	0.04848	0.00075	305.2	4.6	0.05089	0.00051	0.04839	0.00072	0.33957	0.00626	0.01414	0.00015	235.9	23.2	304.6	4.4	296.8	4.7	-2.6	283.7	3
SAB51_1M-z12	746	337	33	0.37	0.46	0.05412	0.00037	0.05067	0.00048	0.37811	0.00444	0.01577	0.00016	375.9	15.2	318.7	3	325.6	3.2	2.2	316.3	3.2	0.05058	0.00052	318.1	3.2	0.05117	0.0007	0.05049	0.00048	0.35622	0.00608	0.01494	0.00016	248.5	31.2	317.5	3	309.4	4.6	-2.6	299.7	3.3
SAB51_1M-z13	381	202	17	0.1	0.54	0.05235	0.00043	0.05148	0.00067	0.37158	0.00572	0.01609	0.00027	300.9	18.6	323.6	4.1	320.8	4.2	-0.8	322.6	5.4	0.05151	0.00072	323.8	4.4	0.05156	0.00088	0.05142	0.00067	0.36557	0.00796	0.01589	0.00025	265.9	38.6	323.3	4.1	316.4	6	-2.2	318.7	4.9
SAB51_1M-z14	724	254	32	0.33	0.36	0.05385	0.00027	0.05076	0.00057	0.37683	0.00466	0.01452	0.00019	364.7	11.2	319.2	3.6	324.7	3.4	1.6	291.4	3.9	0.05068	0.0006	318.7	3.7	0.05117	0.00043	0.05059	0.00057	0.35692	0.00518	0.01354	0.00015	248.5	19	318.1	3.5	309.9	3.9	-2.6	271.8	3
SAB51_1M-z15	597	310	26	-0.03	0.53	0.05361	0.00032	0.05095	0.00072	0.37662	0.00576	0.01593	0.00023	354.7	13.6	320.4	4.4	324.6	4.3	1.2	319.4	4.6	0.05089	0.00074	320	4.5	0.05384	0.00083	0.05097	0.00072	0.37835	0.00803	0.01599	0.00019	364.5	34.4	320.4	4.4	325.8	5.9	1.6	320.6	3.8
SAB51_1M-z16	652	410	26	0.1	0.64	0.05237	0.00044	0.04565	0.00071	0.32962	0.00586	0.01394	0.00026	301.7	19.2	287.7	4.4	289.3	4.5	0.6	279.8	5.3	0.04561	0.00074	287.5	4.6	0.05155	0.00073	0.0456	0.00071	0.32408	0.00695	0.01379	0.00018	265.3	32.2	287.4	4.4	285	5.3	-0.8	276.7	3.5
SAB51_1M-z17	766	453	34	0.02	0.61	0.05382	0.00039	0.05066	0.00053	0.37597	0.00478	0.01599	0.00018	363.7	16.2	318.6	3.3	324.1	3.6	1.6	320.7	3.6	0.05058	0.00056	318.1	3.5	0.05367	0.00057	0.05065	0.00053	0.37481	0.00576	0.01596	0.0001	357.1	24	318.5	3.2	323.2	4.2	1.4	320	2
SAB51_1M-z18	253	92	11	0.28	0.37	0.05322	0.00037	0.04925	0.00056	0.36137	0.00483	0.01539	0.00031	337.9	15.8	309.9	3.4	313.2	3.6	1	308.8	6.2	0.0492	0.00059	309.6	3.6	0.05096	0.00055	0.04911	0.00056	0.34511	0.00555	0.01462	0.00028	239.1	24.6	309.1	3.5	301	4.2	-2.6	293.3	5.7
SAB51_1M-z19	976	659	39	-0.02	0.69	0.05237	0.0001	0.04563	0.0004	0.32945	0.00294	0.01378	0.00013	301.5	4.6	287.6	2.4	289.1	2.2	0.6	276.7	2.7	0.04559	0.00039	287.4	2.4	0.05255	0.00028	0.04564	0.0004	0.33066	0.00357	0.01381	7e-05	309.3	12	287.7	2.5	290.1	2.8	0.8	277.3	1.4
SAB51_1M-z20	1036	635	46	0.02	0.63	0.05185	0.00036	0.05113	0.00055	0.36553	0.00471	0.01614	0.00024	278.7	16	321.5	3.4	316.3	3.5	-1.6	323.7	4.7	0.05118	0.00058	321.8	3.6	0.05166	0.00041	0.05112	0.00055	0.3641	0.00506	0.0161	0.00016	270.3	18.2	321.4	3.4	315.3	3.8	-2	322.9	3.2
SAB51_1M-z21	537	292	24	0.05	0.56	0.05354	0.00051	0.0508	0.00069	0.37504	0.00619	0.01547	0.00022	351.9	21.2	319.4	4.2	323.4	4.6	1.2	310.3	4.4	0.05073	0.00071	319	4.4	0.05315	0.00091	0.05078	0.00069	0.37213	0.00824	0.01538	0.00018	335.3	38.4	319.3	4.2	321.2	6.1	0.6	308.4	3.6
SAB51_1M-z22	778	77	34	0.13	0.1	0.05355	0.00024	0.04981	0.00074	0.36777	0.00569	0.01371	0.00131	352.3	9.8	313.3	4.5	318	4.2	1.4	275.3	26.2	0.04973	0.00075	312.9	4.6	0.0525	0.00057	0.04974	0.00074	0.36009	0.00676	0.01237	0.00143	307.3	24.8	312.9	4.5	312.3	5.1	-0.2	248.4	28.5
SAB51_1M-z23	930	540	40	0.03	0.6	0.05297	0.00034	0.05	0.00063	0.36518	0.00516	0.01571	0.0002	327.7	14.6	314.5	3.9	316.1	3.9	0.6	315	4.1	0.04996	0.00064	314.3	4	0.0527	0.00045	0.04998	0.00063	0.36315	0.00569	0.01565	8e-05	315.7	19.6	314.4	3.9	314.6	4.3	0	313.8	1.6
SAB51_1M-z24	908	517	40	0.11	0.58	0.05292	0.0002	0.05116	0.00072	0.37328	0.0054	0.01627	0.00025	325.3	8.4	321.6	4.4	322.1	4	0.2	326.2	5	0.05114	0.00073	321.5	4.5	0.05206	0.00058	0.0511	0.00072	0.36681	0.0067	0.01608	0.00015	287.9	25.4	321.3	4.4	317.3	5	-1.2	322.3	3
SAB51_1M-z25	433	184	19	0.01	0.44	0.05098	0.00081	0.0503	0.00055	0.35357	0.0068	0.01582	0.00035	239.9	36.2	316.4	3.4	307.4	5.1	-3	317.2	6.9	0.0504	0.0006	317	3.7	0.05086	0.00108	0.05029	0.00055	0.35269	0.0085	0.01579	0.00036	234.5	48.2	316.3	3.4	306.7	6.4	-3.2	316.5	7.2
SAB51_1M-z26	631	370	27	0.02	0.6	0.0518	0.00024	0.04988	0.0003	0.3562	0.00272	0.01529	0.00013	276.3	10.6	313.8	1.9	309.4	2.1	-1.4	306.6	2.6	0.04993	0.00033	314.1	2	0.05165	0.00042	0.04987	0.00031	0.35516	0.00381	0.01526	0.00011	270.1	18.4	313.7	1.9	308.6	2.9	-1.6	306	2.3
SAB51_1M-z27	1204	837	50	0.3	0.71	0.05331	0.00023	0.0483	0.00066	0.35501	0.00511	0.01411	0.0002	341.9	9.8	304.1	4.1	308.5	3.9	1.4	283.2	4	0.04824	0.00069	303.7	4.2	0.05092	0.00054	0.04816	0.00066	0.33808	0.006	0.01369	9e-05	237.1	24.4	303.2	4.1	295.7	4.5	-2.6	274.8	1.8
SAB51_1M-z28	855	449	38	0	0.54	0.05184	0.00043	0.05073	0.00066	0.36258	0.00555	0.0161	0.00022	278.3	18.8	319	4	314.1	4.1	-1.6	322.8	4.2	0.05078	0.00069	319.3	4.2	0.0518	0.00065	0.05073	0.00066	0.36232	0.00666	0.01609	0.00012	276.7	28.6	319	4.1	313.9	4.9	-1.6	322.7	2.5
SAB51_1M-z29	783	464	32	0.19	0.61	0.05372	0.00031	0.04691	0.00064	0.34741	0.00515	0.01296	0.00019	359.3	13	295.5	3.9	302.8	3.9	2.4	260.2	3.7	0.04681	0.00066	294.9	4	0.05221	0.00046	0.04682	0.00064	0.33702	0.00561	0.01266	9e-05	294.5	20.2	295	4	294.9	4.3	0	254.2	1.7
SAB51_1M-z30	272	88	12	0.36	0.33	0.05247	0.00026	0.05129	0.00068	0.37108	0.00523	0.01636	0.00048	306.1	11	322.4	4.1	320.5	3.9	-0.6	327.9	9.5	0.0513	0.00069	322.5	4.2	0.04957	0.00104	0.05111	0.00068	0.34932	0.00874	0.01519	0.00057	175.1	48	321.3	4.2	304.2	6.6	-5.6	304.8	11.4
SAB51_1M-z31	1018	591	46	0.12	0.6	0.05303	0.00042	0.05269	0.00071	0.38526	0.00602	0.01667	0.00024	329.9	17.8	331	4.3	330.9	4.4	0	334	4.7	0.05269	0.00076	331	4.6	0.05206	0.00064	0.05263	0.00071	0.3778	0.00703	0.01644	0.00012	288.3	27.8	330.6	4.3	325.4	5.2	-1.6	329.6	2.5
SAB51_1M-z32	307	124	13	0.21	0.41	0.05226	0.00038	0.0499	0.00048	0.35958	0.00436	0.0161	0.00035	296.7	16.6	313.9	2.9	311.9	3.3	-0.6	322.8	7	0.04991	0.00051	314	3.1	0.05056	0.00091	0.0498	0.00049	0.34714	0.00721	0.01557	0.00039	220.7	41.2	313.3	3	302.6	5.5	-3.6	312.2	7.9
SAB51_1M-z33	802	295	34	0.06	0.38	0.05295	0.00019	0.04887	0.00043	0.35681	0.00338	0.0146	0.00014	326.7	8.2	307.6	2.7	309.8	2.5	0.8	293	2.7	0.04884	0.00045	307.4	2.8	0.05248	0.0005	0.04884	0.00043	0.35344	0.00475	0.01445	0.00015	306.5	21.4	307.4	2.6	307.3	3.6	0	289.9	3.1
SAB51_1M-z34	447	158	18	0.07	0.36	0.05228	0.00023	0.04703	0.00029	0.33901	0.00256	0.01452	0.00017	297.5	10	296.3	1.8	296.4	1.9	0	291.4	3.3	0.04702	0.00031	296.2	1.9	0.05171	0.00081	0.047	0.00029	0.3351	0.00576	0.01433	0.00028	272.7	35.4	296.1	1.8	293.5	4.4	-0.8	287.6	5.5
SAB51_1M-z35	671	303	29	0.27	0.46	0.05442	0.00031	0.04969	0.00042	0.37285	0.00376	0.01565	0.00018	388.7	12.6	312.6	2.6	321.8	2.8	2.8	313.7	3.5	0.04956	0.00043	311.8	2.7	0.05223	0.00062	0.04955	0.00042	0.35682	0.00534	0.01503	0.00019	295.3	27	311.8	2.6	309.8	4	-0.6	301.5	3.7
SAB51_1M-z36	927	603	40	0.12	0.67	0.05222	0.00016	0.05043	0.00069	0.36314	0.0051	0.01567	0.00026	295.1	7	317.2	4.3	314.6	3.8	-0.8	314.2	5.1	0.05047	0.00073	317.4	4.5	0.05122	0.00043	0.05037	0.00069	0.35576	0.00589	0.01547	0.00016	250.9	19.4	316.8	4.3	309	4.4	-2.6	310.3	3.2
SAB51_1M-z37	1113	630	48	0.16	0.58	0.05201	0.00028	0.05025	0.00065	0.36039	0.00504	0.01592	0.00022	285.9	12.2	316.1	4	312.5	3.8	-1.2	319.1	4.4	0.05029	0.00067	316.3	4.1	0.05075	0.00049	0.05018	0.00065	0.3511	0.0058	0.01563	0.00011	229.5	22.2	315.6	4	305.6	4.4	-3.2	313.5	2.3
SAB51_1M-z38	1031	654	42	0.01	0.65	0.05312	0.00062	0.04726	0.0008	0.34614	0.00713	0.01456	0.00026	334.1	26.2	297.7	5	301.8	5.4	1.4	292.1	5.1	0.0472	0.00084	297.3	5.2	0.05305	0.00096	0.04725	0.0008	0.34565	0.00865	0.01455	0.00014	331.1	40.4	297.6	4.9	301.4	6.5	1.2	291.9	2.9
SAB51_1M-z39	419	222	18	0.11	0.54	0.0524	0.00041	0.04938	0.00042	0.35677	0.00412	0.01551	0.00018	302.9	17.8	310.7	2.6	309.8	3.1	-0.2	311	3.5	0.04938	0.00045	310.7	2.8	0.05148	0.00117	0.04932	0.00042	0.35011	0.00858	0.01529	0.00027	262.5	51.2	310.4	2.6	304.8	6.5	-1.8	306.6	5.2
SAB51_1M-z40	1194	770	54	-0.03	0.66	0.05235	0.00041	0.05191	0.0008	0.37467	0.00651	0.01632	0.00027	300.5	17.8	326.2	4.9	323.1	4.8	-1	327.3	5.3	0.05193	0.00083	326.4	5.1	0.05259	0.00062	0.05193	0.00081	0.37655	0.00746	0.01637	0.00012	311.3	26.6	326.3	4.9	324.5	5.5	-0.6	328.3	2.5
SAB51_1M-z41	680	209	30	0.1	0.32	0.05295	0.00036	0.05123	0.00076	0.37402	0.00611	0.016	0.0003	326.5	15.2	322.1	4.7	322.6	4.5	0.2	320.8	5.9	0.05122	0.0008	322	4.9	0.05218	0.00045	0.05118	0.00076	0.36825	0.00649	0.01568	0.00021	293.3	19.8	321.8	4.7	318.4	4.9	-1	314.4	4.3
SAB51_1M-z42	736	284	33	0.05	0.4	0.0526	0.00016	0.05152	0.00052	0.37363	0.00394	0.01588	0.00021	311.7	6.8	323.8	3.2	322.3	2.9	-0.4	318.5	4.2	0.05153	0.00053	323.9	3.3	0.05216	0.00034	0.05149	0.00052	0.37031	0.00466	0.01573	0.00016	292.5	14.8	323.7	3.2	319.9	3.5	-1.2	315.5	3.2
SAB51_1M-z43	480	214	21	0.06	0.46	0.05247	0.00035	0.05115	0.00054	0.37007	0.00464	0.0165	0.0002	305.9	15.2	321.6	3.3	319.7	3.4	-0.6	330.8	4	0.05117	0.00058	321.7	3.5	0.05195	0.00049	0.05112	0.00054	0.3662	0.00535	0.01635	0.00013	283.5	21.2	321.4	3.3	316.8	3.9	-1.4	327.9	2.7
SAB51_1M-z44	972	386	44	0.03	0.41	0.05249	8e-05	0.05235	0.00101	0.37885	0.00736	0.01625	0.00034	306.7	3.4	328.9	6.2	326.2	5.4	-0.8	325.7	6.8	0.05238	0.00102	329.1	6.3	0.05228	0.00036	0.05234	0.00101	0.37727	0.00786	0.01618	0.00014	297.7	15.4	328.9	6.3	325	5.8	-1.2	324.3	2.8
SAB51_1M-z45	990	599	41	0.13	0.62	0.05185	0.00027	0.04835	0.00145	0.3456	0.01054	0.01516	0.00056	278.7	11.6	304.4	9	301.4	8	-1	304	11	0.04838	0.00149	304.6	9.2	0.05083	0.0007	0.04829	0.00145	0.33837	0.01125	0.01495	0.00014	232.9	31.6	304	8.9	295.9	8.5	-2.8	299.9	2.9
SAB51_1M-z46	800	295	36	2.65	0.38	0.05512	0.00019	0.052	0.00048	0.39521	0.00394	0.01606	0.0002	417.1	7.8	326.8	3	338.2	2.9	3.4	322	4.1	0.05185	0.0005	325.9	3.1	0.03332	0.00236	0.05062	0.00049	0.23259	0.01666	0.00843	0.00078	0	0	318.3	3	212.3	13.8	-50	169.6	15.6
SAB51_1M-z47	483	485	20	0.74	1.03	0.05399	0.00032	0.04708	0.00121	0.35048	0.00925	0.00965	0.00031	370.5	13.2	296.6	7.5	305.1	7	2.8	194	6.1	0.04697	0.00125	295.9	7.7	0.04801	0.00102	0.04673	0.0012	0.3094	0.01038	0.00894	0.00013	100.1	49.4	294.4	7.4	273.7	8.1	-7.6	179.8	2.6
SAB51_1M-z48	780	475	34	0.2	0.62	0.05288	0.00019	0.05051	0.00055	0.36825	0.00422	0.01566	0.00018	323.5	8.2	317.7	3.4	318.4	3.2	0.2	314.1	3.7	0.0505	0.00057	317.6	3.5	0.0513	0.00046	0.05041	0.00055	0.35661	0.00521	0.01533	0.00011	254.5	20.8	317	3.3	309.7	3.9	-2.4	307.5	2.1
SAB51_1M-z49	932	610	42	0.17	0.67	0.05374	9e-05	0.05159	0.00066	0.38227	0.00493	0.01609	0.00023	360.1	3.6	324.3	4	328.7	3.6	1.4	322.7	4.7	0.05153	0.00068	323.9	4.1	0.05234	0.0003	0.0515	0.00066	0.37168	0.00538	0.01581	0.00011	300.3	13	323.8	4.1	320.9	4	-1	317.1	2.2
SAB51_1M-z50	951	634	39	0.02	0.68	0.05282	0.00033	0.04714	0.0008	0.34332	0.00621	0.01477	0.00028	321.1	14	296.9	4.9	299.7	4.7	1	296.2	5.5	0.04708	0.00081	296.6	5	0.05268	0.00068	0.04713	0.0008	0.34236	0.00744	0.01474	0.00015	315.1	29.4	296.9	5	299	5.7	0.8	295.7	2.9
SAB51_1M-z51	1142	691	49	0.16	0.62	0.05265	0.00038	0.04996	0.00084	0.36267	0.00667	0.01546	0.00027	313.9	16.4	314.3	5.2	314.2	5	0	310	5.5	0.04996	0.00088	314.3	5.4	0.05137	0.00046	0.04988	0.00084	0.35331	0.00686	0.01519	9e-05	257.7	20.2	313.8	5.2	307.2	5.2	-2.2	304.6	1.8
SAB51_1M-z52	198	65	9	0.1	0.34	0.05366	0.00092	0.05327	0.00056	0.39411	0.00794	0.01726	0.00025	356.7	38.4	334.6	3.5	337.4	5.8	0.8	345.9	5	0.05322	0.00064	334.3	3.9	0.05286	0.00141	0.05322	0.00057	0.38787	0.01126	0.01694	0.00044	322.9	59.6	334.2	3.4	332.8	8.3	-0.4	339.4	8.8
SAB51_1M-z53	914	592	39	0.09	0.66	0.05217	0.00022	0.04923	0.00043	0.35416	0.00342	0.01528	0.00014	293.1	9.6	309.8	2.6	307.8	2.5	-0.6	306.6	2.8	0.04925	0.00044	309.9	2.7	0.05144	0.00027	0.04919	0.00043	0.34882	0.00375	0.01514	4e-05	260.3	12	309.5	2.6	303.8	2.8	-1.8	303.7	0.7
SAB51_1M-z54	534	273	24	0.61	0.53	0.0528	0.00066	0.05238	0.00108	0.3814	0.00919	0.01669	0.00035	320.5	28.2	329.1	6.6	328.1	6.8	-0.4	334.5	6.9	0.05238	0.00112	329.1	6.9	0.0479	0.00125	0.05207	0.00107	0.3439	0.01149	0.01542	0.00026	0	155.1	327.2	6.6	300.1	8.7	-9	309.3	5.1
SAB51_1M-z55	512	138	22	0.16	0.28	0.05307	0.00032	0.05072	0.00054	0.37119	0.00453	0.01652	0.00032	331.9	13.8	319	3.3	320.5	3.3	0.4	331.2	6.3	0.0507	0.00056	318.8	3.4	0.05179	0.00053	0.05064	0.00054	0.36162	0.00547	0.01591	0.00032	276.1	23.2	318.5	3.3	313.4	4.1	-1.6	319	6.4
SAB51_1M-z56	860	507	37	0.1	0.6	0.05471	0.00047	0.04961	0.00054	0.37424	0.00518	0.01555	0.00019	400.5	19.2	312.1	3.3	322.8	3.8	3.4	311.9	3.8	0.04946	0.00057	311.2	3.5	0.05388	0.00079	0.04956	0.00054	0.36816	0.00686	0.01537	0.00015	366.1	32.8	311.8	3.3	318.3	5.1	2	308.3	3.1
SAB51_1M-z57	860	467	38	0.15	0.56	0.05209	0.00026	0.05147	0.00063	0.36965	0.00489	0.01608	0.00021	289.5	11.4	323.5	3.8	319.4	3.6	-1.2	322.3	4.1	0.05151	0.00066	323.8	4.1	0.0509	0.00041	0.05139	0.00063	0.36064	0.00545	0.01579	0.0001	236.1	18.6	323	3.8	312.7	4.1	-3.2	316.6	2
SAB51_1M-z58	1087	688	44	-0.11	0.65	0.05299	0.00045	0.04706	0.00058	0.34388	0.00515	0.01442	0.00019	328.5	19.2	296.5	3.6	300.1	3.9	1.2	289.3	3.8	0.04702	0.00062	296.2	3.8	0.05389	0.00088	0.04712	0.00058	0.35012	0.0073	0.01459	0.00015	366.7	36.6	296.8	3.6	304.8	5.5	2.6	292.7	2.9
SAB51_1M-z59	958	540	42	0.18	0.58	0.05225	0.00031	0.05038	0.00073	0.36297	0.00571	0.01569	0.00024	296.5	13.4	316.9	4.5	314.4	4.2	-0.8	314.6	4.8	0.0504	0.00076	317	4.6	0.05081	0.00044	0.05029	0.00073	0.35234	0.0061	0.01536	9e-05	232.3	19.8	316.3	4.5	306.5	4.6	-3.2	308.1	1.8
SAB51_1M-z60	419	183	18	0.13	0.45	0.05293	0.00033	0.04959	0.00043	0.36194	0.00388	0.01546	0.00019	325.9	14	312	2.7	313.7	2.9	0.6	310.1	3.8	0.04956	0.00045	311.8	2.8	0.05188	0.00067	0.04953	0.00043	0.35429	0.0057	0.01516	0.00021	280.3	29.4	311.6	2.7	307.9	4.2	-1.2	304.1	4.1
SAB51_1M-z61	1176	766	49	0.17	0.67	0.05388	0.00014	0.04861	0.00041	0.3611	0.00321	0.01517	0.00015	365.9	5.6	306	2.6	313	2.4	2.2	304.3	2.9	0.04851	0.00043	305.4	2.7	0.05248	0.0003	0.04853	0.00041	0.3511	0.00383	0.01491	8e-05	306.3	13.2	305.5	2.6	305.6	2.9	0	299	1.6
SAB51_1M-z62	518	276	24	0.09	0.55	0.05163	0.00029	0.05276	0.00076	0.37559	0.00581	0.0163	0.00028	269.1	13	331.4	4.6	323.8	4.3	-2.4	326.7	5.6	0.05283	0.00077	331.9	4.7	0.05093	0.00057	0.05271	0.00076	0.37015	0.00688	0.01612	0.00019	237.5	25.6	331.2	4.7	319.8	5.1	-3.6	323.2	3.8
SAB51_1M-z63	347	90	17	0.11	0.27	0.05248	0.00082	0.05495	0.00094	0.39762	0.0092	0.01794	0.00035	306.5	35.2	344.8	5.7	339.9	6.7	-1.4	359.4	6.8	0.05499	0.001	345.1	6.1	0.05161	0.00129	0.05489	0.00094	0.39061	0.01193	0.01748	0.00052	268.3	56.4	344.5	5.8	334.8	8.7	-2.8	350.2	10.5
SAB51_1M-z64	546	310	24	0.08	0.58	0.0519	0.00051	0.04973	0.00079	0.35588	0.00665	0.01521	0.00025	281.1	22.2	312.9	4.9	309.1	5	-1.2	305.1	4.9	0.04977	0.00083	313.1	5.1	0.05127	0.00067	0.04969	0.00079	0.35128	0.00734	0.01507	0.0001	253.1	29.8	312.6	4.8	305.7	5.6	-2.2	302.3	2.1
SAB51_1M-z65	877	499	39	-0.06	0.58	0.05259	0.00029	0.05138	0.00047	0.37253	0.00396	0.01646	0.00018	311.1	12.4	323	2.9	321.5	2.9	-0.4	330	3.7	0.0514	0.00051	323.1	3.1	0.05306	0.00099	0.05141	0.00047	0.37609	0.00795	0.01657	0.00023	331.3	42	323.2	2.9	324.2	5.9	0.4	332.1	4.5
SAB51_1M-z66	697	407	32	0.06	0.6	0.05342	0.00023	0.05228	0.00057	0.38505	0.00449	0.01632	0.00023	346.7	9.8	328.5	3.5	330.7	3.2	0.6	327.2	4.6	0.05225	0.0006	328.3	3.7	0.05296	0.00079	0.05225	0.00057	0.38151	0.00715	0.01621	0.00022	327.1	33.4	328.3	3.5	328.2	5.3	0	325.1	4.3
SAB51_1M-z67	613	335	28	0.11	0.56	0.05234	0.00047	0.0522	0.00089	0.37672	0.00724	0.01642	0.0003	300.3	20.4	328	5.4	324.6	5.3	-1	329.2	5.9	0.05223	0.00092	328.2	5.6	0.05149	0.00075	0.05215	0.00089	0.37018	0.00841	0.01621	0.00017	262.7	33.2	327.7	5.5	319.8	6.3	-2.4	325.1	3.3
SAB51_1M-z68	969	333	44	-0.02	0.35	0.05113	0.00019	0.05227	0.0005	0.3685	0.00377	0.01673	0.00017	246.9	8.6	328.4	3	318.5	2.8	-3.2	335.4	3.4	0.05238	0.00051	329.1	3.1	0.05131	0.00039	0.05228	0.0005	0.3699	0.00472	0.0168	0.00013	254.9	17.6	328.5	3	319.6	3.5	-2.8	336.8	2.6
SAB51_1M-z69	1066	666	48	0.17	0.64	0.05257	0.00026	0.05231	0.00058	0.37917	0.00458	0.01623	0.00021	310.1	11	328.7	3.5	326.4	3.4	-0.8	325.3	4	0.05233	0.00059	328.8	3.6	0.05122	0.00045	0.05223	0.00058	0.36886	0.00539	0.01594	0.00012	250.9	20.2	328.2	3.6	318.8	4	-3	319.7	2.5
SAB51_1M-z70	1025	682	45	0.81	0.68	0.05299	0.00042	0.05049	0.00084	0.36889	0.00681	0.01481	0.00038	328.3	18	317.5	5.1	318.8	5	0.4	297	7.5	0.05047	0.00088	317.4	5.4	0.0464	0.00382	0.05008	0.00086	0.32043	0.02698	0.01355	0.00069	0	205.5	315	5.3	282.2	20.9	-11.6	271.9	13.6
SAB51_1M-z71	689	243	30	-0.12	0.36	0.05231	0.00044	0.05107	0.00062	0.36837	0.00542	0.01628	0.00025	299.1	19	321.1	3.8	318.4	4	-0.8	326.4	5	0.0511	0.00067	321.3	4.1	0.05325	0.00069	0.05113	0.00062	0.37541	0.00678	0.01663	0.00024	339.5	29	321.5	3.8	323.7	5.1	0.6	333.3	4.8
SAB51_1M-z72	575	260	26	-0.15	0.46	0.05273	0.00035	0.05132	0.00068	0.37316	0.00553	0.01601	0.00023	317.3	15.2	322.6	4.1	322	4.1	-0.2	321	4.5	0.05132	0.00071	322.6	4.3	0.05391	0.00088	0.0514	0.00068	0.38206	0.00815	0.01635	0.00023	367.3	36.4	323.1	4.2	328.6	6.1	1.6	327.8	4.7
SAB51_1M-z73	695	380	31	0.24	0.56	0.05283	0.00025	0.05094	0.00076	0.37102	0.00583	0.0163	0.00026	321.3	10.8	320.3	4.7	320.4	4.3	0	326.7	5.2	0.05092	0.00078	320.2	4.8	0.05089	0.00046	0.05082	0.00076	0.35657	0.00637	0.01584	0.00012	235.9	20.8	319.5	4.6	309.6	4.7	-3.2	317.6	2.4
SAB51_1M-z74	573	168	25	0.44	0.3	0.05236	0.00055	0.05073	0.00039	0.36621	0.00477	0.01383	0.00028	301.1	23.8	319	2.4	316.8	3.5	-0.6	277.7	5.6	0.05074	0.00043	319.1	2.6	0.0488	0.00121	0.0505	0.0004	0.33978	0.00892	0.01227	0.0005	138.1	57.2	317.6	2.4	297	6.8	-7	246.5	9.9
SAB51_1M-z75	985	610	40	0.54	0.64	0.05277	0.00035	0.04704	0.00073	0.34227	0.00578	0.01407	0.0003	318.9	14.8	296.3	4.5	298.9	4.4	0.8	282.4	6	0.047	0.00076	296.1	4.7	0.04841	0.00134	0.04679	0.00073	0.31227	0.01001	0.01323	0.0003	119.3	64	294.8	4.5	275.9	7.7	-6.8	265.7	6
SAB51_1M-z76	359	106	15	0.89	0.3	0.05213	0.00117	0.04985	0.00177	0.35835	0.01501	0.01728	0.00069	291.3	50.2	313.6	10.8	311	11.3	-0.8	346.3	13.7	0.04988	0.00186	313.8	11.4	0.04495	0.0054	0.04941	0.00178	0.30626	0.0384	0.01424	0.0021	0	211.1	310.9	10.9	271.3	30.3	-14.6	285.7	41.9
SAB51_1M-z77	985	532	43	0.12	0.55	0.05262	0.00026	0.0507	0.00073	0.36788	0.00562	0.01609	0.00025	312.5	11.2	318.8	4.5	318.1	4.2	-0.2	322.5	4.9	0.0507	0.00074	318.8	4.6	0.0517	0.00032	0.05065	0.00073	0.36099	0.00583	0.01587	9e-05	271.9	14.2	318.5	4.5	313	4.4	-1.8	318.1	1.7
SAB51_1M-z78	630	354	28	0.15	0.58	0.05282	0.00012	0.05154	0.00072	0.37536	0.00531	0.01562	0.00024	320.9	5.4	324	4.4	323.6	3.9	-0.2	313.3	4.7	0.05154	0.00074	324	4.5	0.05162	0.00051	0.05147	0.00072	0.36635	0.00642	0.01535	0.00014	268.9	22.6	323.5	4.4	316.9	4.7	-2	307.8	2.8
SAB51_1M-z79	684	417	29	0.16	0.63	0.05265	0.00023	0.04898	0.00112	0.35555	0.00828	0.01521	0.0004	313.7	10	308.2	6.8	308.9	6.2	0.2	305.1	7.9	0.04895	0.00113	308.1	7	0.05135	0.00045	0.0489	0.00112	0.34624	0.00857	0.01495	0.00017	256.7	20	307.8	6.9	301.9	6.5	-2	299.8	3.4
SAB51_1M-z80	494	223	23	1.06	0.46	0.05311	0.00081	0.05405	0.00118	0.39577	0.01056	0.01755	0.0004	333.5	34	339.3	7.2	338.6	7.7	-0.2	351.6	7.9	0.05404	0.00124	339.3	7.6	0.04453	0.00186	0.05348	0.00118	0.32832	0.01557	0.01497	0.00048	0	0	335.8	7.2	288.3	12	-16.4	300.3	9.6
SAB51 1300ºC 90 d
SAB51_3M-z1	454	43	18	0.08	0.1	0.05176	0.0005	0.04607	0.00107	0.32877	0.00825	0.01777	0.0007	274.7	21.8	290.3	6.5	288.6	6.3	-0.6	356.1	13.9	0.04608	0.00111	290.4	6.8	0.05109	0.00091	0.04603	0.00107	0.32425	0.00958	0.01694	0.00106	244.9	40.6	290.1	6.6	285.2	7.4	-1.8	339.5	21.1
SAB51_3M-z2	555	322	22	0.35	0.59	0.05211	0.00058	0.04633	0.00036	0.33285	0.00453	0.0147	0.0002	290.1	25.6	291.9	2.2	291.7	3.4	0	294.9	3.9	0.04632	0.0004	291.9	2.5	0.04922	0.00078	0.04616	0.00036	0.31327	0.00563	0.01411	0.00015	158.3	36.6	290.9	2.2	276.7	4.3	-5.2	283.3	3.1
SAB51_3M-z3	555	334	23	0.39	0.62	0.05327	0.00109	0.04694	0.00035	0.34477	0.00749	0.01451	0.00021	340.3	45.6	295.7	2.1	300.8	5.7	1.6	291.2	4.2	0.04687	0.00043	295.3	2.6	0.05001	0.00116	0.04675	0.00035	0.32238	0.00791	0.01387	0.00019	195.7	52.8	294.5	2.1	283.7	6.1	-3.8	278.4	3.8
SAB51_3M-z4	579	341	24	0.24	0.6	0.05283	0.00024	0.04767	0.00036	0.3472	0.00307	0.01512	0.00016	321.5	10.2	300.2	2.2	302.6	2.3	0.8	303.2	3.2	0.04764	0.00038	300	2.4	0.05081	0.00084	0.04755	0.00036	0.33312	0.00616	0.0147	0.00019	232.3	37.6	299.4	2.2	291.9	4.7	-2.6	295	3.9
SAB51_3M-z5	556	297	23	0.43	0.55	0.05167	0.00046	0.0481	0.00032	0.34264	0.00382	0.01535	0.00016	270.9	20.4	302.8	1.9	299.2	2.9	-1.2	307.9	3.2	0.04812	0.00035	303	2.1	0.04807	0.00056	0.04788	0.00032	0.31734	0.00438	0.01453	0.00012	102.7	27	301.5	1.9	279.9	3.4	-7.8	291.6	2.4
SAB51_3M-z6	506	296	21	0.25	0.6	0.05258	0.00082	0.04837	0.00057	0.35065	0.00684	0.01565	0.00037	310.7	35	304.5	3.5	305.2	5.1	0.2	313.9	7.3	0.04835	0.00062	304.4	3.8	0.0505	0.00099	0.04824	0.00057	0.33592	0.00779	0.01522	0.00033	218.1	45	303.7	3.5	294.1	6	-3.2	305.2	6.5
SAB51_3M-z7	712	458	30	0.18	0.66	0.05263	0.0005	0.04842	0.00044	0.35136	0.00462	0.01511	0.00016	312.7	21.4	304.8	2.7	305.7	3.4	0.2	303	3.2	0.0484	0.00047	304.7	2.9	0.05113	0.00059	0.04833	0.00044	0.34071	0.00516	0.01482	0.0001	246.5	26.4	304.3	2.7	297.7	3.9	-2.2	297.3	2
SAB51_3M-z8	546	295	23	0.14	0.55	0.05216	0.00047	0.04846	0.00039	0.34852	0.0042	0.01559	0.0002	292.5	20.4	305.1	2.4	303.6	3.2	-0.4	312.6	3.9	0.04848	0.00043	305.2	2.6	0.051	0.00103	0.04839	0.00039	0.34029	0.00749	0.01533	0.00024	241.1	45.6	304.6	2.4	297.4	5.7	-2.4	307.4	4.9
SAB51_3M-z9	425	236	18	0.4	0.57	0.05242	0.00026	0.0485	0.00047	0.35052	0.00378	0.01532	0.00022	303.7	11.2	305.3	2.9	305.1	2.8	0	307.3	4.3	0.0485	0.0005	305.3	3.1	0.04911	0.00125	0.0483	0.00047	0.32705	0.00897	0.01459	0.0003	153.1	58.4	304.1	2.9	287.3	6.9	-5.8	292.7	6
SAB51_3M-z10	655	407	28	0.21	0.64	0.05261	0.00045	0.04855	0.00061	0.35215	0.00533	0.01508	0.00022	311.9	19.2	305.6	3.7	306.3	4	0.2	302.6	4.3	0.04853	0.00064	305.5	3.9	0.0509	0.00058	0.04844	0.00061	0.34	0.00588	0.01475	0.00012	236.5	25.8	305	3.8	297.2	4.5	-2.6	295.9	2.4
SAB51_3M-z11	355	200	15	0.16	0.58	0.05344	0.00047	0.04875	0.00065	0.35921	0.00573	0.01526	0.00033	347.5	19.8	306.8	3.9	311.6	4.3	1.6	306	6.6	0.04868	0.00067	306.4	4.1	0.05217	0.00076	0.04867	0.00065	0.35013	0.007	0.01498	0.00029	292.9	32.8	306.4	4	304.8	5.3	-0.6	300.4	5.7
SAB51_3M-z12	458	263	19	0.19	0.59	0.04959	0.00028	0.04876	0.0006	0.33336	0.0045	0.01555	0.00038	175.7	13	306.9	3.7	292.1	3.4	-5	311.9	7.7	0.04894	0.00064	308	3.9	0.04801	0.00042	0.04866	0.0006	0.32208	0.00501	0.01521	0.00034	99.5	20.8	306.3	3.7	283.5	3.9	-8	305.1	6.8
SAB51_3M-z13	346	179	15	0.4	0.53	0.05301	0.00078	0.04888	0.00057	0.35728	0.00672	0.01565	0.00022	329.3	33.2	307.6	3.4	310.2	5.1	0.8	313.8	4.3	0.04884	0.00063	307.4	3.8	0.04979	0.00104	0.04868	0.00057	0.3342	0.00808	0.01488	0.00019	185.1	47.8	306.4	3.4	292.8	6.2	-4.6	298.4	3.7
SAB51_3M-z14	456	14	19	0.24	0.03	0.05287	0.00062	0.04895	0.00051	0.35686	0.00556	0.01657	0.00055	323.3	26.2	308.1	3.1	309.9	4.2	0.6	332.2	11	0.04892	0.00054	307.9	3.3	0.05088	0.00093	0.04883	0.00051	0.34255	0.00732	0.00847	0.00271	235.3	41.8	307.3	3.1	299.1	5.5	-2.8	170.4	54.4
SAB51_3M-z15	468	210	20	0.37	0.46	0.05257	0.00051	0.04897	0.00067	0.35496	0.00597	0.01581	0.00027	310.3	22	308.2	4.1	308.4	4.4	0	317	5.3	0.04895	0.00071	308.1	4.3	0.0496	0.00108	0.04879	0.00067	0.33368	0.00865	0.01499	0.00029	176.5	49.8	307.1	4.1	292.4	6.6	-5	300.7	5.7
SAB51_3M-z16	558	200	24	0.18	0.37	0.05341	0.00055	0.04899	0.00059	0.36079	0.00569	0.01558	0.00022	346.1	23.2	308.3	3.6	312.8	4.2	1.4	312.5	4.5	0.04892	0.00061	307.9	3.8	0.052	0.00071	0.04891	0.00059	0.35063	0.00651	0.01509	0.00019	285.3	31	307.8	3.6	305.2	4.9	-0.8	302.8	3.9
SAB51_3M-z17	507	297	22	0.4	0.6	0.05149	0.00028	0.04901	0.00043	0.34797	0.00358	0.01535	0.00017	263.1	12.4	308.4	2.6	303.2	2.7	-1.8	307.8	3.5	0.04907	0.00045	308.8	2.8	0.04816	0.00069	0.04881	0.00043	0.32411	0.00557	0.01464	0.00017	107.3	33.6	307.2	2.6	285.1	4.3	-7.8	293.7	3.3
SAB51_3M-z18	377	199	16	0.58	0.54	0.05141	0.00054	0.04913	0.00038	0.34825	0.00455	0.01479	0.0002	259.1	24	309.2	2.4	303.4	3.4	-2	296.8	4.1	0.0492	0.00042	309.6	2.6	0.04656	0.00111	0.04884	0.00038	0.31353	0.00795	0.01366	0.00027	0	0	307.4	2.4	276.9	6.2	-11	274.1	5.4
SAB51_3M-z19	450	186	19	0.37	0.42	0.05377	0.00066	0.04914	0.00046	0.36436	0.00563	0.01555	0.00021	361.7	27.6	309.2	2.8	315.5	4.2	2	311.9	4.3	0.04905	0.0005	308.7	3.1	0.0508	0.00104	0.04896	0.00046	0.34289	0.0078	0.01465	0.00027	231.5	46.6	308.1	2.8	299.4	6	-3	294	5.3
SAB51_3M-z20	421	231	18	0.38	0.56	0.05256	0.0004	0.04929	0.00069	0.35721	0.00566	0.0159	0.00024	310.1	17.2	310.1	4.2	310.1	4.2	0	318.8	4.7	0.04928	0.00071	310.1	4.4	0.04948	0.0007	0.0491	0.00068	0.33493	0.00677	0.0152	0.00014	170.5	32.8	309	4.2	293.3	5.1	-5.4	304.9	2.8
SAB51_3M-z21	351	179	15	0.41	0.52	0.05092	0.00113	0.04933	0.00052	0.34634	0.00853	0.01567	0.00021	237.1	50.6	310.4	3.2	302	6.5	-2.8	314.2	4.2	0.04942	0.0006	311	3.7	0.04754	0.00176	0.04913	0.00052	0.32199	0.01247	0.01484	0.00033	0	162.1	309.2	3.3	283.4	9.6	-9.2	297.8	6.6
SAB51_3M-z22	540	321	23	0.2	0.61	0.05222	0.00019	0.04938	0.00068	0.35557	0.00504	0.01549	0.00025	295.1	8.2	310.7	4.1	308.9	3.8	-0.6	310.7	4.9	0.04939	0.00069	310.8	4.2	0.05059	0.00061	0.04928	0.00068	0.34378	0.00639	0.01515	0.00018	222.3	27.4	310.1	4.1	300	4.8	-3.4	303.9	3.5
SAB51_3M-z23	343	173	15	0.32	0.52	0.05216	0.00081	0.0494	0.00047	0.35528	0.00649	0.01581	0.00019	292.5	35.2	310.8	2.9	308.7	4.9	-0.6	317	3.8	0.04941	0.00052	310.9	3.2	0.04947	0.00169	0.04923	0.00048	0.3358	0.012	0.01514	0.00036	170.1	78	309.8	2.9	294	9.2	-5.4	303.7	7.1
SAB51_3M-z24	560	283	24	0.42	0.52	0.05274	0.00034	0.04959	0.00048	0.36064	0.0042	0.01555	0.00021	317.7	14.6	312	2.9	312.7	3.1	0.2	311.9	4.3	0.04957	0.00051	311.9	3.1	0.04922	0.00085	0.04938	0.00048	0.33509	0.00677	0.01468	0.00023	158.3	40.2	310.7	3	293.4	5.1	-5.8	294.5	4.7
SAB51_3M-z25	486	271	21	0.3	0.57	0.05116	0.00054	0.04965	0.0005	0.35021	0.00512	0.01582	0.00018	248.1	24	312.4	3.1	304.9	3.9	-2.4	317.3	3.6	0.04973	0.00055	312.9	3.4	0.04866	0.00076	0.04949	0.0005	0.33208	0.00629	0.01526	0.00014	131.7	36	311.4	3.1	291.2	4.9	-7	306.1	2.7
SAB51_3M-z26	529	287	23	0.36	0.56	0.05172	0.00011	0.04967	0.00039	0.35423	0.00288	0.01622	0.00018	273.1	4.6	312.5	2.4	307.9	2.2	-1.4	325.2	3.5	0.04972	0.0004	312.8	2.5	0.04876	0.00039	0.04949	0.00039	0.3327	0.0039	0.01553	0.00014	136.1	18.4	311.4	2.4	291.6	3	-6.8	311.5	2.8
SAB51_3M-z27	404	9	17	0.56	0.02	0.05502	0.0006	0.04975	0.00102	0.37737	0.00879	0.01369	0.00117	412.9	24.4	313	6.3	325.1	6.5	3.8	274.8	23.3	0.04959	0.00108	312	6.6	0.05038	0.00198	0.04946	0.00102	0.34356	0.01529	-0.01327	-0.01028	212.5	88.6	311.2	6.3	299.9	11.7	-3.8	-270	-209.4
SAB51_3M-z28	337	177	15	0.37	0.54	0.05292	0.0006	0.04983	0.00075	0.36358	0.00685	0.01603	0.00029	325.5	25.4	313.5	4.7	314.9	5.1	0.4	321.4	5.7	0.0498	0.00079	313.3	4.9	0.04983	0.00104	0.04964	0.00075	0.34103	0.00885	0.01529	0.00024	187.1	47.8	312.3	4.6	298	6.8	-4.8	306.6	4.8
SAB51_3M-z29	369	188	16	0.3	0.52	0.05178	0.00065	0.05002	0.00056	0.35709	0.00601	0.01604	0.00022	275.5	28.4	314.6	3.4	310	4.5	-1.4	321.6	4.4	0.05006	0.00061	314.9	3.7	0.04939	0.00108	0.04987	0.00057	0.33962	0.00848	0.01545	0.00024	166.3	50.6	313.7	3.4	296.9	6.5	-5.6	309.8	4.7
SAB51_3M-z30	579	349	25	0	0.62	0.05281	0.00037	0.05001	0.00098	0.36416	0.00761	0.01554	0.00033	320.9	15.8	314.6	6.1	315.3	5.7	0.2	311.6	6.5	0.04999	0.00102	314.5	6.3	0.05281	0.00049	0.05001	0.00098	0.36414	0.00804	0.01554	0.00012	320.7	21	314.6	6.1	315.3	6	0.2	311.6	2.4
SAB51_3M-z31	552	307	24	0.34	0.57	0.05404	0.00046	0.05004	0.00058	0.37285	0.00533	0.01564	0.00029	372.7	18.8	314.8	3.6	321.8	4	2.2	313.6	5.8	0.04995	0.00061	314.2	3.8	0.05131	0.00096	0.04987	0.00058	0.35281	0.00787	0.01501	0.00029	254.7	42.4	313.7	3.5	306.8	5.9	-2.2	301.2	5.8
SAB51_3M-z32	468	256	20	0.49	0.56	0.05198	0.00039	0.05007	0.00043	0.35879	0.00406	0.01577	0.00023	284.3	17	314.9	2.6	311.3	3	-1.2	316.3	4.6	0.05009	0.00044	315.1	2.7	0.04787	0.00106	0.04981	0.00043	0.3288	0.00788	0.01483	0.00028	0	144.5	313.4	2.7	288.6	6	-8.6	297.4	5.6
SAB51_3M-z33	163	64	7	0.1	0.4	0.05152	0.00108	0.05013	0.00068	0.35616	0.00887	0.01644	0.00033	264.3	47.4	315.3	4.1	309.3	6.6	-2	329.6	6.6	0.05019	0.00075	315.7	4.6	0.05076	0.00198	0.05009	0.00069	0.35052	0.01456	0.01619	0.00056	229.7	87.8	315	4.2	305.1	11	-3.2	324.6	11.1
SAB51_3M-z34	528	180	23	0.11	0.35	0.052	0.00039	0.05018	0.00041	0.35982	0.00401	0.01636	0.00044	285.5	17.2	315.6	2.5	312.1	3	-1.2	328	8.8	0.05021	0.00044	315.8	2.7	0.05109	0.00058	0.05013	0.00041	0.35308	0.00512	0.01602	0.00044	244.7	26	315.3	2.5	307	3.8	-2.8	321.2	8.9
SAB51_3M-z35	271	90	12	0.8	0.34	0.05262	0.00074	0.05027	0.00048	0.36473	0.00623	0.01563	0.0005	312.5	32	316.2	3	315.7	4.6	-0.2	313.5	9.9	0.05027	0.00053	316.2	3.3	0.04598	0.00164	0.04986	0.00048	0.31606	0.01176	0.0131	0.00071	0	0	313.6	2.9	278.9	9.1	-12.4	263.1	14.1
SAB51_3M-z36	356	200	15	0.25	0.58	0.05319	0.00044	0.05033	0.00045	0.36912	0.00446	0.01619	0.00034	337.1	18.4	316.5	2.7	319	3.3	0.8	324.6	6.7	0.05029	0.00047	316.3	2.9	0.05109	0.00113	0.0502	0.00045	0.35357	0.00855	0.01572	0.00038	244.7	50.4	315.7	2.7	307.4	6.4	-2.8	315.1	7.4
SAB51_3M-z37	298	148	13	0.55	0.51	0.05377	0.00011	0.0504	0.00049	0.37367	0.00375	0.01614	0.00029	361.3	4.8	317	3	322.4	2.8	1.6	323.5	5.7	0.05032	0.0005	316.5	3.1	0.04933	0.00076	0.05012	0.00049	0.34091	0.00633	0.01499	0.0003	163.5	35.4	315.3	3	297.9	4.8	-5.8	300.8	5.9
SAB51_3M-z38	190	67	8	0.4	0.36	0.05015	0.00075	0.0508	0.00114	0.35126	0.0095	0.01512	0.00049	201.7	34.4	319.5	7.1	305.7	7.2	-4.6	303.2	9.7	0.05097	0.00122	320.5	7.5	0.04694	0.00208	0.0506	0.00115	0.32747	0.01632	0.01395	0.00074	0	148.5	318.2	7	287.6	12.5	-10.6	280.1	14.9
SAB51_3M-z39	298	130	13	0.2	0.45	0.05267	0.00057	0.05094	0.00069	0.36992	0.0064	0.01523	0.00035	314.5	24.4	320.3	4.2	319.6	4.8	-0.2	305.5	7	0.05094	0.00074	320.3	4.5	0.05101	0.00075	0.05084	0.00069	0.35755	0.00728	0.01474	0.00031	241.3	33.6	319.7	4.3	310.4	5.5	-3	295.7	6.3
SAB51_3M-z40	377	120	17	0.01	0.33	0.05429	0.00044	0.05106	0.00067	0.38226	0.00586	0.01592	0.00024	383.3	18	321	4.1	328.7	4.3	2.4	319.1	4.6	0.05096	0.00069	320.4	4.3	0.05419	0.00117	0.05106	0.00067	0.38148	0.00975	0.01587	0.00043	378.9	48	321	4.1	328.1	7.2	2.2	318.3	8.6
SAB51_3M-z41	276	134	12	0.32	0.5	0.05315	0.00059	0.0511	0.00056	0.37451	0.00586	0.01664	0.00033	335.3	25	321.3	3.5	323	4.3	0.6	333.5	6.6	0.05107	0.0006	321.1	3.7	0.05051	0.00157	0.05094	0.00057	0.35473	0.0118	0.01594	0.00046	218.5	70.6	320.3	3.5	308.3	8.9	-3.8	319.5	9.1
SAB51_3M-z42	271	137	12	0.58	0.52	0.05352	0.00081	0.05114	0.00114	0.37739	0.01018	0.01617	0.0005	350.9	34	321.5	7	325.1	7.5	1.2	324.2	10	0.05109	0.0012	321.2	7.4	0.04885	0.00128	0.05084	0.00113	0.34243	0.01185	0.01498	0.00042	140.5	60.4	319.7	7	299	9	-7	300.5	8.5
SAB51_3M-z43	538	301	24	0.35	0.57	0.0526	9e-05	0.05116	0.0006	0.37102	0.00437	0.01582	0.00027	311.7	4	321.6	3.6	320.4	3.2	-0.4	317.2	5.3	0.05115	0.00059	321.6	3.6	0.04967	0.00065	0.05097	0.00059	0.34905	0.00622	0.01514	0.00024	179.5	30	320.5	3.7	304	4.7	-5.4	303.7	4.7
SAB51_3M-z44	550	191	24	0.12	0.36	0.05227	0.00047	0.05123	0.00098	0.36918	0.0078	0.01591	0.00036	297.1	20.6	322.1	6	319	5.8	-1	319.1	7.3	0.05127	0.00103	322.3	6.3	0.05127	0.00125	0.05117	0.00098	0.36168	0.0113	0.01554	0.00044	252.9	55.2	321.7	6	313.5	8.5	-2.6	311.7	8.9
SAB51_3M-z45	499	154	22	0.14	0.32	0.05229	0.00031	0.05128	0.00035	0.36979	0.00335	0.01617	0.00027	298.3	13.6	322.4	2.1	319.5	2.5	-1	324.2	5.3	0.05132	0.00038	322.6	2.3	0.05113	0.00124	0.05121	0.00036	0.361	0.00921	0.01568	0.00053	246.5	55	321.9	2.1	313	6.9	-2.8	314.4	10.6
SAB51_3M-z46	367	151	16	0.08	0.42	0.05114	0.00077	0.05136	0.0004	0.36215	0.00614	0.01647	0.00042	247.3	34.4	322.8	2.4	313.8	4.6	-2.8	330.2	8.4	0.05145	0.00044	323.4	2.7	0.05047	0.00145	0.05131	0.00041	0.35707	0.01072	0.01626	0.00054	216.7	65.2	322.6	2.5	310	8	-4	325.9	10.8
SAB51_3M-z47	363	119	16	0.46	0.34	0.05377	0.00083	0.05247	0.00118	0.38899	0.01061	0.01759	0.00055	361.3	34.6	329.7	7.2	333.6	7.8	1.2	352.3	10.9	0.05241	0.00125	329.3	7.6	0.04994	0.00173	0.05222	0.00118	0.35957	0.01489	0.01603	0.00069	192.1	78.4	328.2	7.3	311.9	11.2	-5.2	321.5	13.7
SAB51_3M-z48	436	245	20	0.28	0.58	0.05268	0.00048	0.05261	0.00028	0.38214	0.00402	0.01688	0.00015	315.1	20.6	330.5	1.7	328.6	3	-0.6	338.3	3	0.05262	0.0003	330.6	1.9	0.05039	0.00093	0.05246	0.00028	0.36447	0.0071	0.01633	0.00021	212.9	42	329.6	1.7	315.5	5.3	-4.4	327.5	4.2
SAB51 1300ºC 180 d
SAB51_6M-z1	260	109	11	0.02	0.43	0.05214	0.00083	0.04925	0.00044	0.35405	0.00651	0.01604	0.00027	291.5	36.2	309.9	2.7	307.8	4.9	-0.6	321.6	5.4	0.04926	0.00049	310	3	0.05195	0.00184	0.04924	0.00045	0.35268	0.01299	0.01598	0.00051	283.3	79	309.8	2.8	306.7	9.8	-1	320.4	10.1
SAB51_6M-z2	336	167	14	0.25	0.51	0.05045	0.00046	0.04915	0.00034	0.34185	0.00391	0.0154	0.00023	215.7	20.8	309.3	2.1	298.6	3	-3.6	308.9	4.6	0.04928	0.00038	310.1	2.3	0.04837	0.00126	0.04902	0.00035	0.32694	0.00888	0.01488	0.00034	117.5	60	308.5	2.1	287.2	6.8	-7.4	298.6	6.8
SAB51_6M-z3	565	340	24	-0.07	0.62	0.05244	0.00071	0.04852	0.00056	0.35082	0.00626	0.01537	0.00023	304.5	30.6	305.5	3.5	305.3	4.7	0	308.3	4.6	0.04853	0.00062	305.5	3.8	0.05304	0.00077	0.04856	0.00056	0.35512	0.0067	0.0155	0.00016	330.3	32.6	305.7	3.5	308.6	5.1	1	310.8	3.2
SAB51_6M-z4	760	420	28	0.21	0.57	0.05215	0.00029	0.04235	0.00047	0.30453	0.00381	0.01251	0.0002	292.3	12.6	267.4	3	269.9	2.9	1	251.3	4	0.04232	0.00051	267.2	3.2	0.05041	0.00051	0.04226	0.00047	0.29371	0.00456	0.01217	0.00016	213.9	23.4	266.8	2.9	261.5	3.6	-2	244.5	3.2
SAB51_6M-z5	536	312	22	0.31	0.6	0.05149	0.00034	0.04724	0.0005	0.33535	0.00417	0.01486	0.00023	262.7	15.2	297.5	3	293.6	3.1	-1.4	298.1	4.7	0.04726	0.00051	297.7	3.1	0.04895	0.00083	0.04709	0.0005	0.31781	0.00643	0.01434	0.00023	145.5	39	296.6	3	280.2	5	-5.8	287.7	4.5
SAB51_6M-z6	327	181	14	0.6	0.57	0.05234	0.00058	0.04978	0.00048	0.35929	0.00528	0.01518	0.00027	300.5	25	313.2	3	311.7	4	-0.4	304.4	5.3	0.0498	0.00053	313.3	3.3	0.04738	0.00142	0.04948	0.00048	0.32324	0.01023	0.01405	0.00035	0	138.1	311.3	3	284.4	7.9	-9.4	281.9	7
SAB51_6M-z7	322	185	15	0.27	0.59	0.0533	0.00049	0.05519	0.00212	0.40553	0.01598	0.01566	0.00136	341.5	20.4	346.3	13	345.7	11.7	-0.2	314.1	27.2	0.05519	0.00217	346.3	13.3	0.05108	0.00093	0.05503	0.00211	0.38763	0.01651	0.01512	0.00041	244.5	41.4	345.4	13	332.6	12.1	-3.8	303.3	8.1
SAB51_6M-z8	547	299	23	0.31	0.56	0.05212	0.00058	0.04797	0.00096	0.34473	0.00787	0.01513	0.00038	290.7	25.2	302	5.9	300.7	5.9	-0.4	303.5	7.6	0.04796	0.00098	302	6.1	0.04958	0.00113	0.04782	0.00096	0.32687	0.00996	0.01457	0.00027	175.3	52	301.1	5.9	287.2	7.7	-4.8	292.3	5.4
SAB51_6M-z9	215	84	10	0.43	0.4	0.05359	0.00115	0.05131	0.00029	0.37916	0.0084	0.01641	0.00067	353.9	47.8	322.6	1.8	326.4	6.2	1.2	329	13.3	0.05127	0.00038	322.3	2.3	0.05002	0.00219	0.05108	0.00031	0.35229	0.01561	0.01522	0.00088	195.7	98.8	321.2	1.9	306.4	11.7	-4.8	305.3	17.5
SAB51_6M-z10	657	403	27	0.44	0.63	0.05167	0.0007	0.04761	0.00038	0.33916	0.0053	0.01479	0.00018	270.7	30.6	299.8	2.3	296.5	4	-1.2	296.7	3.5	0.04764	0.00042	300	2.6	0.04798	0.00077	0.04739	0.00038	0.31355	0.00573	0.01407	0.00014	0	136.1	298.5	2.3	276.9	4.4	-7.8	282.3	2.9
SAB51_6M-z11	318	159	14	0.52	0.51	0.05292	0.00087	0.05019	0.00041	0.36627	0.00672	0.01606	0.00019	325.5	37	315.7	2.5	316.9	5	0.4	322.1	3.9	0.05017	0.00047	315.6	2.9	0.04858	0.00134	0.04992	0.00041	0.33442	0.00967	0.01496	0.00027	127.7	63.6	314.1	2.6	292.9	7.3	-7.2	300.2	5.5
SAB51_6M-z12	633	377	26	0.09	0.61	0.0533	0.00061	0.04808	0.00035	0.3534	0.00479	0.01501	0.00018	341.7	25.6	302.8	2.2	307.3	3.6	1.4	301	3.5	0.04803	0.0004	302.4	2.4	0.05254	0.00068	0.04804	0.00035	0.34803	0.00533	0.01485	0.00015	309.1	29.2	302.5	2.2	303.2	4	0.2	297.9	3
SAB51_6M-z13	509	296	22	0.02	0.6	0.05095	0.00039	0.04964	0.00052	0.34875	0.00452	0.01557	0.00025	238.5	17.6	312.3	3.2	303.8	3.4	-2.8	312.3	4.9	0.04973	0.00055	312.9	3.4	0.0508	0.00092	0.04964	0.00052	0.34766	0.00741	0.01554	0.00023	231.7	41.4	312.3	3.2	303	5.6	-3	311.7	4.7
SAB51_6M-z14	588	346	25	0.09	0.6	0.05261	0.00024	0.04833	0.0003	0.3506	0.00267	0.01539	0.00013	312.1	10.2	304.3	1.9	305.2	2	0.2	308.6	2.5	0.04832	0.00032	304.2	2	0.05188	0.00041	0.04829	0.0003	0.34541	0.00369	0.01524	0.0001	280.3	18	304	1.8	301.3	2.8	-0.8	305.6	2
SAB51_6M-z15	422	229	18	0.16	0.56	0.05196	0.00036	0.0491	0.00035	0.3518	0.00351	0.01582	0.00022	283.9	15.8	309	2.2	306.1	2.7	-1	317.2	4.4	0.04913	0.00039	309.2	2.4	0.05065	0.00077	0.04902	0.00035	0.34234	0.00587	0.01552	0.00024	224.9	34.6	308.5	2.2	298.9	4.4	-3.2	311.2	4.7
SAB51_6M-z16	205	92	9	0.57	0.46	0.05287	0.0008	0.0483	0.00042	0.3521	0.00613	0.01601	0.00023	323.5	33.8	304.1	2.6	306.3	4.6	0.8	321.1	4.6	0.04827	0.00048	303.9	2.9	0.04811	0.00246	0.04801	0.00044	0.31851	0.01661	0.01471	0.00062	104.9	116.8	302.3	2.7	280.8	12.9	-7.6	295.1	12.4
SAB51_6M-z17	553	305	23	0.3	0.57	0.0523	0.00062	0.04775	0.00037	0.34433	0.00485	0.01534	0.00017	298.5	26.8	300.7	2.3	300.4	3.6	0	307.7	3.5	0.04775	0.00042	300.7	2.6	0.04985	0.00123	0.0476	0.00037	0.32718	0.00857	0.0148	0.00025	187.9	56.6	299.8	2.3	287.4	6.6	-4.4	297	5.1
SAB51_6M-z18	118	40	6	0.39	0.35	0.05236	0.00067	0.05419	0.00032	0.39123	0.00551	0.01746	0.0003	301.3	29	340.2	2	335.3	4.1	-1.4	349.8	5.9	0.05424	0.00038	340.5	2.3	0.0491	0.00452	0.05397	0.00043	0.36539	0.03378	0.01615	0.00171	152.7	202.6	338.8	2.6	316.2	25.4	-7.2	323.7	34
SAB51_6M-z19	546	309	25	0.31	0.58	0.05306	0.00054	0.05213	0.00055	0.38134	0.00558	0.01641	0.00036	331.1	22.8	327.6	3.4	328	4.1	0.2	329	7.2	0.05211	0.00059	327.5	3.6	0.05051	0.00071	0.05196	0.00055	0.36192	0.0065	0.01582	0.00033	218.7	32.2	326.6	3.4	313.6	4.8	-4.2	317.2	6.5
SAB51_6M-z20	485	8	21	0.13	0.02	0.05168	0.00024	0.05032	0.00057	0.35851	0.00439	0.019	0.00154	271.1	10.8	316.5	3.5	311.1	3.3	-1.8	380.4	30.5	0.05039	0.00061	316.9	3.7	0.05057	0.00069	0.05025	0.00057	0.35037	0.00635	0.01079	0.00476	221.5	31.2	316	3.5	305	4.8	-3.6	216.9	95.4
SAB51_6M-z21	441	140	19	0.09	0.33	0.05152	0.00059	0.04894	0.00034	0.34768	0.00469	0.01538	0.00018	264.3	26.4	308	2.1	303	3.6	-1.6	308.5	3.6	0.04899	0.00037	308.3	2.3	0.05075	0.0012	0.04889	0.00035	0.34212	0.00855	0.01508	0.00041	229.3	54	307.7	2.1	298.8	6.5	-3	302.5	8.1
SAB51_6M-z22	511	324	21	0.57	0.65	0.05341	0.00052	0.04705	0.00066	0.34647	0.00589	0.01414	0.00023	346.1	21.6	296.4	4.1	302.1	4.5	1.8	283.8	4.6	0.04697	0.00069	295.9	4.3	0.04866	0.00107	0.04677	0.00066	0.31383	0.00826	0.01325	0.00018	131.5	51	294.7	4.1	277.1	6.4	-6.4	266	3.7
SAB51_6M-z23	413	217	18	0.44	0.54	0.05172	0.00031	0.04993	0.00033	0.35606	0.00316	0.016	0.00019	273.1	13.6	314.1	2	309.3	2.4	-1.6	320.8	3.9	0.04998	0.00035	314.4	2.1	0.04808	0.00108	0.0497	0.00033	0.32948	0.00778	0.01512	0.00028	103.1	52	312.7	2	289.2	6	-8.2	303.3	5.6
SAB51_6M-z24	674	445	25	0.18	0.68	0.05187	0.00046	0.04239	0.00026	0.30319	0.00324	0.01257	0.00016	279.7	19.8	267.7	1.6	268.9	2.5	0.4	252.4	3.2	0.04238	0.0003	267.6	1.8	0.05038	0.00087	0.04232	0.00026	0.29397	0.00549	0.01233	0.00017	212.7	39.6	267.2	1.6	261.7	4.3	-2.2	247.6	3.5
SAB51_6M-z25	669	412	27	0.26	0.63	0.05244	0.00045	0.04611	0.00056	0.33342	0.00493	0.01454	0.00021	304.5	19.4	290.6	3.4	292.2	3.8	0.6	291.7	4.1	0.04608	0.00058	290.4	3.6	0.05029	0.00064	0.04599	0.00056	0.31891	0.00572	0.01413	0.00013	208.5	29.2	289.9	3.5	281.1	4.5	-3.2	283.5	2.5
SAB51_6M-z26	199	80	9	0.04	0.41	0.05349	0.00084	0.04945	0.00049	0.36468	0.0068	0.01547	0.00035	349.5	35.4	311.1	3	315.7	5.1	1.4	310.3	7	0.04938	0.00055	310.7	3.4	0.05313	0.00249	0.04943	0.00051	0.36209	0.01739	0.01536	0.00075	334.5	102.6	311	3.1	313.8	13.1	0.8	308.1	14.9
SAB51_6M-z27	719	470	25	0.62	0.67	0.05219	0.00045	0.04064	0.00019	0.29244	0.00289	0.01244	0.00018	293.9	19.8	256.8	1.2	260.5	2.3	1.4	249.8	3.6	0.04059	0.00022	256.5	1.4	0.04705	0.00151	0.04038	0.0002	0.26195	0.00854	0.01163	0.00027	0	126.5	255.2	1.3	236.2	6.9	-8	233.6	5.4
SAB51_6M-z28	249	97	11	0.66	0.4	0.0523	0.00096	0.04896	0.00072	0.35308	0.0083	0.01599	0.00034	298.7	41.4	308.1	4.4	307	6.2	-0.4	320.5	6.8	0.04895	0.00077	308.1	4.8	0.04678	0.00219	0.04863	0.00072	0.31366	0.01545	0.01423	0.00062	0	146.5	306.1	4.4	277	12	-10.6	285.6	12.5
SAB51_6M-z29	317	165	13	0.49	0.53	0.05292	0.00072	0.04846	0.00063	0.35362	0.00669	0.01529	0.00026	325.3	30.8	305.1	3.9	307.4	5	0.8	306.8	5.1	0.04843	0.00068	304.9	4.2	0.04887	0.00179	0.04822	0.00064	0.32495	0.01268	0.01434	0.00039	141.9	83.6	303.6	3.9	285.7	9.8	-6.2	287.8	7.7
SAB51_6M-z30	498	287	20	0.23	0.59	0.05331	0.00036	0.04674	0.00035	0.34354	0.00347	0.01459	0.00031	341.9	15.2	294.5	2.2	299.8	2.6	1.8	292.7	6.2	0.04666	0.00037	294	2.3	0.05137	0.00082	0.04663	0.00035	0.33025	0.00594	0.01419	0.00032	257.5	36.2	293.8	2.2	289.8	4.6	-1.4	284.8	6.4
SAB51 1500ºC 30 d
SAB51_1500C_1M-z1	502	265	22	0.18	0.54	0.05164	0.00042	0.05042	0.00083	0.359	0.00663	0.01592	0.00028	269.5	18.8	317.1	5.1	311.5	5	-1.8	319.2	5.6	0.05048	0.00087	317.5	5.3	0.0502	0.00082	0.05033	0.00083	0.3484	0.00822	0.01557	0.00018	204.5	37.6	316.6	5.2	303.5	6.2	-4.4	312.3	3.6
SAB51_1500C_1M-z2	884	541	37	0.11	0.63	0.05302	0.00023	0.04868	0.00075	0.35591	0.00573	0.01519	0.00024	329.7	10	306.4	4.6	309.2	4.3	1	304.6	4.8	0.04863	0.00077	306.1	4.7	0.05211	0.00075	0.04863	0.00075	0.34941	0.0075	0.015	0.00015	290.3	32.6	306.1	4.6	304.3	5.7	-0.6	301	3
SAB51_1500C_1M-z3	420	216	17	0.24	0.53	0.05327	0.00051	0.04805	0.00043	0.35292	0.00464	0.01479	0.00019	340.1	21.6	302.6	2.7	306.9	3.5	1.4	296.7	3.8	0.04799	0.00047	302.2	2.9	0.05136	0.00099	0.04794	0.00043	0.3395	0.00732	0.01434	0.00023	257.1	43.6	301.9	2.7	296.8	5.6	-1.8	287.7	4.6
SAB51_1500C_1M-z4	767	436	33	0.02	0.58	0.05283	0.00038	0.05001	0.00066	0.36427	0.00546	0.01521	0.00023	321.5	16.4	314.6	4.1	315.4	4.1	0.2	305.2	4.6	0.04999	0.0007	314.5	4.3	0.0527	0.00068	0.05	0.00066	0.3633	0.00681	0.01519	0.00016	315.9	28.8	314.5	4	314.7	5.1	0	304.6	3.1
SAB51_1500C_1M-z5	859	626	32	0.1	0.75	0.05324	0.00012	0.04251	0.00077	0.3121	0.0057	0.01233	0.00025	339.1	5.2	268.4	4.8	275.8	4.4	2.6	247.8	5.1	0.04242	0.00079	267.8	4.9	0.05247	0.00043	0.04247	0.00077	0.30729	0.00623	0.01222	0.00013	306.1	18.8	268.1	4.7	272.1	4.9	1.4	245.5	2.6
SAB51_1500C_1M-z6	390	208	17	0.11	0.55	0.05353	0.00031	0.04955	0.00079	0.36569	0.00619	0.01573	0.0003	351.3	13.2	311.7	4.8	316.5	4.7	1.6	315.4	5.9	0.04947	0.00081	311.3	5	0.05268	0.00067	0.0495	0.00079	0.35951	0.00742	0.01553	0.0002	314.9	28.6	311.4	4.8	311.8	5.5	0.2	311.4	3.9
SAB51_1500C_1M-z7	490	254	22	0.19	0.53	0.05254	0.00034	0.05131	0.00053	0.37172	0.00454	0.01573	0.00027	308.9	14.8	322.6	3.3	320.9	3.3	-0.6	315.5	5.4	0.05133	0.00056	322.7	3.5	0.051	0.00041	0.05122	0.00053	0.36018	0.0049	0.01535	0.00022	241.1	18.4	322	3.3	312.4	3.7	-3	307.9	4.5
SAB51_1500C_1M-z8	801	449	32	0.17	0.57	0.05373	0.00058	0.04548	0.00097	0.33691	0.00804	0.01354	0.00036	359.7	24.2	286.7	6	294.8	6.1	2.8	271.8	7.1	0.04536	0.001	286	6.2	0.05234	0.00099	0.0454	0.00097	0.32766	0.00939	0.01326	0.00026	300.5	42.2	286.2	5.9	287.8	7.2	0.6	266.1	5.1
SAB51_1500C_1M-z9	740	459	33	0	0.64	0.05257	0.00034	0.05192	0.00062	0.37634	0.0051	0.01607	0.00026	310.3	14.8	326.3	3.8	324.3	3.7	-0.6	322.2	5.2	0.05193	0.00065	326.4	4	0.05257	0.00034	0.05192	0.00062	0.37634	0.00528	0.01607	0.00017	310.3	14.8	326.3	3.8	324.3	3.9	-0.6	322.2	3.4
SAB51_1500C_1M-z10	761	496	31	0.12	0.67	0.0532	0.00028	0.04712	0.00056	0.34568	0.00446	0.01395	0.00021	337.5	11.8	296.8	3.4	301.5	3.4	1.6	280	4.1	0.04705	0.00057	296.4	3.5	0.05226	0.00044	0.04707	0.00055	0.33912	0.00505	0.01377	0.00013	296.7	19	296.5	3.4	296.5	3.8	0	276.5	2.6
SAB51_1500C_1M-z11	666	379	30	-0.01	0.58	0.05421	0.00054	0.05127	0.00073	0.38319	0.00662	0.01571	0.00024	379.9	22	322.3	4.5	329.4	4.9	2.2	315.1	4.8	0.05117	0.00078	321.7	4.8	0.05427	0.00081	0.05127	0.00073	0.38361	0.00801	0.01573	0.00015	382.1	33.2	322.3	4.5	329.7	5.9	2.2	315.4	3
SAB51_1500C_1M-z12	810	518	36	0	0.66	0.05281	0.00051	0.05082	0.00058	0.37006	0.00555	0.01611	0.00021	320.7	21.8	319.6	3.6	319.7	4.1	0	323	4.3	0.05081	0.00062	319.5	3.8	0.05281	0.00051	0.05082	0.00058	0.37006	0.00571	0.01611	0.0001	320.7	21.8	319.6	3.6	319.7	4.2	0	323	2.1
SAB51_1500C_1M-z13	613	377	24	0.36	0.63	0.05352	0.00025	0.04577	0.00055	0.3378	0.00435	0.0139	0.00018	351.1	10.2	288.5	3.4	295.5	3.3	2.4	279	3.6	0.04567	0.00056	287.9	3.5	0.05062	0.00103	0.04561	0.00055	0.31835	0.0076	0.01335	0.00019	223.7	46.2	287.5	3.4	280.6	5.8	-2.4	268.1	3.7
SAB51_1500C_1M-z14	704	412	31	0.16	0.6	0.05263	0.0003	0.05085	0.00069	0.36896	0.00546	0.01584	0.00024	312.9	12.8	319.7	4.3	318.9	4.1	-0.2	317.7	4.7	0.05084	0.00071	319.7	4.4	0.0513	0.00045	0.05076	0.00069	0.35903	0.00598	0.01555	0.0001	254.3	20.2	319.2	4.3	311.5	4.5	-2.4	311.8	2
SAB51_1500C_1M-z15	703	423	31	0.08	0.62	0.05398	0.00068	0.05078	0.00055	0.37794	0.00629	0.01561	0.00023	370.3	28	319.3	3.4	325.5	4.6	2	313.1	4.6	0.0507	0.0006	318.8	3.7	0.05333	0.00076	0.05074	0.00055	0.37306	0.00684	0.01547	0.00017	342.7	32	319	3.3	321.9	5	1	310.3	3.3
SAB51_1500C_1M-z16	786	460	34	0.05	0.6	0.05289	0.00044	0.04926	0.00068	0.3592	0.00579	0.01554	0.00025	324.1	19	309.9	4.1	311.6	4.3	0.6	311.7	5.1	0.04921	0.0007	309.7	4.3	0.05249	0.00052	0.04923	0.00068	0.35633	0.00618	0.01546	0.00015	306.9	22.6	309.8	4.2	309.5	4.7	0	310	3
SAB51_1500C_1M-z17	480	252	21	0.14	0.54	0.05364	0.00049	0.04939	0.00047	0.36525	0.00497	0.01568	0.00026	355.9	20.4	310.8	2.9	316.1	3.7	1.6	314.4	5.2	0.04931	0.0005	310.3	3.1	0.05249	0.00084	0.04932	0.00047	0.3569	0.00678	0.0154	0.00026	306.7	36.2	310.3	2.8	309.9	5.1	-0.2	308.9	5.1
SAB51_1500C_1M-z18	560	185	25	0.09	0.34	0.05282	0.00057	0.05107	0.00044	0.37191	0.0053	0.01542	0.00018	321.1	24.2	321.1	2.7	321.1	4	0	309.3	3.7	0.05107	0.00049	321.1	3	0.05213	0.0006	0.05102	0.00044	0.36671	0.00541	0.01515	0.00014	290.9	26	320.8	2.7	317.2	4	-1.2	303.8	2.7
SAB51_1500C_1M-z19	899	657	35	0.19	0.75	0.05451	0.00014	0.04441	0.00027	0.3338	0.00253	0.0124	0.00011	392.3	5.8	280.1	1.7	292.5	2	4.2	249.1	2.2	0.04424	0.00027	279.1	1.7	0.05297	0.00045	0.04433	0.00027	0.32374	0.0036	0.01216	0.0001	327.5	19.2	279.6	1.7	284.8	2.8	1.8	244.4	2
SAB51_1500C_1M-z20	573	323	26	0.15	0.58	0.05294	0.00032	0.05142	0.00041	0.37538	0.00397	0.01608	0.00015	326.5	13.4	323.2	2.5	323.6	2.9	0.2	322.3	2.9	0.0514	0.00042	323.1	2.6	0.05175	0.00069	0.05135	0.00041	0.36634	0.00584	0.0158	0.00015	274.3	30.2	322.8	2.5	316.9	4.3	-1.8	316.8	3
SAB51_1500C_1M-z21	806	486	36	0.01	0.62	0.05365	0.00012	0.05159	0.00048	0.38161	0.00392	0.01591	0.00017	356.5	4.8	324.2	2.9	328.2	2.9	1.2	319	3.5	0.05151	0.00048	323.8	2.9	0.05355	0.00049	0.05158	0.00049	0.38086	0.00519	0.01589	0.00013	352.3	20.6	324.2	3	327.7	3.9	1	318.6	2.6
SAB51_1500C_1M-z22	601	297	27	0.03	0.51	0.05268	0.00038	0.05178	0.0004	0.37611	0.0042	0.0161	0.00018	315.1	16.4	325.4	2.4	324.2	3.1	-0.4	322.8	3.6	0.05177	0.0004	325.4	2.5	0.05247	0.00044	0.05177	0.0004	0.37451	0.00448	0.01604	0.00013	305.9	19.2	325.4	2.5	323	3.3	-0.8	321.7	2.6
SAB51_1500C_1M-z23	648	374	28	0.15	0.59	0.05294	0.00029	0.05	0.0005	0.36499	0.00439	0.01523	0.00018	326.3	12.4	314.5	3.1	315.9	3.2	0.4	305.4	3.6	0.04996	0.00051	314.3	3.2	0.05171	0.00053	0.04993	0.0005	0.35595	0.00526	0.01496	0.00012	272.5	23.2	314.1	3.1	309.2	4	-1.6	300	2.4
SAB51_1500C_1M-z24	635	363	25	0.03	0.59	0.05343	0.0008	0.045	0.00097	0.33154	0.00877	0.01431	0.00037	347.3	33.6	283.8	6	290.7	6.7	2.4	287.1	7.4	0.04491	0.00102	283.2	6.3	0.05321	0.00118	0.04499	0.00097	0.33009	0.01027	0.01426	0.00021	337.9	49.6	283.7	6	289.6	7.8	2	286.2	4.1
SAB51_1500C_1M-z25	431	208	19	0.16	0.49	0.05314	0.00038	0.05065	0.00032	0.37108	0.0038	0.01576	0.00017	334.7	16.2	318.5	2	320.5	2.9	0.6	315.9	3.3	0.05061	0.00036	318.3	2.2	0.05187	0.00067	0.05057	0.00032	0.36166	0.00539	0.01542	0.00019	279.7	29.4	318	2	313.5	4.1	-1.4	309.2	3.8
SAB51_1500C_1M-z26	777	526	30	0.13	0.69	0.05456	0.0004	0.04406	0.00038	0.33144	0.00397	0.01305	0.00012	394.1	16.6	277.9	2.3	290.7	3.1	4.4	262	2.5	0.04389	0.00041	276.9	2.5	0.05354	0.00087	0.044	0.00038	0.32484	0.00612	0.01288	0.00013	351.7	36.4	277.6	2.4	285.6	4.7	2.8	258.6	2.5
SAB51_1500C_1M-z27	392	203	17	0.02	0.53	0.05374	0.00051	0.05019	0.00048	0.37192	0.0052	0.01561	0.00019	360.3	21.2	315.7	2.9	321.1	3.9	1.6	313.1	3.7	0.05011	0.00051	315.2	3.1	0.05357	0.00125	0.05018	0.00048	0.37065	0.00943	0.01557	0.00028	353.1	51.6	315.6	2.9	320.1	7	1.4	312.2	5.6
SAB51_1500C_1M-z28	770	506	34	-0.04	0.67	0.0538	0.00055	0.05045	0.0012	0.37429	0.00978	0.01549	0.00048	362.9	22.6	317.3	7.4	322.8	7.2	1.8	310.6	9.6	0.05037	0.00123	316.8	7.6	0.05411	0.00062	0.05047	0.0012	0.37655	0.01004	0.01555	0.00015	375.5	25.6	317.4	7.4	324.5	7.4	2.2	311.8	3.1
SAB51_1500C_1M-z29	670	223	24	0.77	0.34	0.05353	0.00036	0.04199	0.0005	0.30989	0.00435	0.0146	0.00025	351.1	15	265.2	3.1	274.1	3.4	3.2	293	5	0.04188	0.00052	264.5	3.2	0.04728	0.00079	0.04166	0.00049	0.27159	0.00567	0.01261	0.00028	0	102.7	263.1	3	244	4.6	-7.8	253.3	5.6
SAB51_1500C_1M-z30	580	327	26	0.06	0.58	0.05489	0.00035	0.0512	0.00039	0.38751	0.00409	0.01586	0.00014	407.7	14.2	321.9	2.4	332.5	3	3.2	318	2.8	0.05105	0.00041	321	2.5	0.05444	0.00099	0.05117	0.00039	0.38409	0.00771	0.01575	0.00021	389.1	40.4	321.7	2.4	330	5.6	2.6	315.9	4.1
SAB51_1500C_1M-z31	445	233	20	0.2	0.54	0.05439	0.00031	0.05075	0.00057	0.38055	0.005	0.01585	0.00022	387.1	12.6	319.1	3.5	327.4	3.6	2.6	317.8	4.4	0.05063	0.00059	318.4	3.6	0.05281	0.00066	0.05065	0.00057	0.36878	0.00634	0.01546	0.00018	320.5	28.2	318.5	3.5	318.8	4.8	0	310.1	3.6
SAB51_1500C_1M-z32	581	169	25	0.11	0.3	0.05244	0.00058	0.05025	0.00054	0.36334	0.00578	0.01685	0.00071	304.7	25	316.1	3.4	314.7	4.3	-0.4	337.6	14	0.05027	0.0006	316.2	3.7	0.05152	0.00076	0.05019	0.00054	0.35656	0.00664	0.01644	0.00071	264.3	33.4	315.7	3.3	309.6	4.9	-2	329.6	14.1
SAB51_1500C_1M-z33	832	494	36	0.08	0.61	0.05335	0.00048	0.05063	0.00043	0.37245	0.00484	0.01585	0.00015	343.9	20.4	318.4	2.7	321.5	3.6	1	317.9	2.9	0.05058	0.00047	318.1	2.9	0.05271	0.00066	0.05059	0.00043	0.36767	0.00574	0.01571	0.0001	316.5	28.2	318.1	2.6	317.9	4.2	0	315.1	2
SAB51_1500C_1M-z34	546	302	24	0.14	0.57	0.05351	0.00024	0.05041	0.00056	0.37195	0.00463	0.01588	0.00018	350.5	10	317.1	3.5	321.1	3.4	1.2	318.4	3.6	0.05035	0.00058	316.7	3.6	0.05238	0.00101	0.05034	0.00056	0.36362	0.0082	0.01562	0.00022	302.3	43.4	316.6	3.4	314.9	6.1	-0.6	313.2	4.3
SAB51_1500C_1M-z35	950	701	36	0.11	0.76	0.05372	0.00035	0.04364	0.00046	0.32323	0.00419	0.01281	0.00014	359.5	14.6	275.3	2.8	284.4	3.2	3.2	257.1	2.7	0.04352	0.00049	274.6	3	0.05284	0.00041	0.04359	0.00046	0.31753	0.00433	0.01267	4e-05	321.7	17.6	275	2.8	280	3.3	1.8	254.5	0.7
SAB51_1500C_1M-z36	412	143	18	0.58	0.36	0.05497	0.00018	0.04987	0.00043	0.37796	0.00373	0.01606	0.00035	410.9	7.4	313.7	2.6	325.5	2.7	3.6	322	7	0.0497	0.00044	312.7	2.7	0.05028	0.00035	0.04958	0.00042	0.34372	0.004	0.01436	0.00034	207.9	16.2	311.9	2.6	300	3	-4	288.1	6.8
SAB51_1500C_1M-z37	710	434	30	0.04	0.63	0.05265	0.00035	0.04958	0.00031	0.35987	0.00353	0.01512	0.00012	313.7	15	311.9	1.9	312.1	2.6	0	303.3	2.3	0.04956	0.00032	311.8	2	0.05232	0.00074	0.04955	0.00031	0.35745	0.0057	0.01505	0.00014	299.3	32	311.8	1.9	310.3	4.3	-0.4	301.9	2.8
SAB51_1500C_1M-z38	593	348	26	0.28	0.6	0.0534	0.00037	0.05046	0.00056	0.37153	0.00508	0.01569	0.0002	346.1	15.8	317.3	3.4	320.8	3.8	1	314.7	3.9	0.0504	0.00059	317	3.6	0.05117	0.00086	0.05032	0.00056	0.355	0.00726	0.0152	0.00018	248.5	38	316.5	3.5	308.5	5.5	-2.6	305	3.6
SAB51_1500C_1M-z39	824	536	34	0.29	0.67	0.05313	0.00052	0.04766	0.00057	0.34913	0.00555	0.01413	0.0002	334.3	22.2	300.2	3.6	304.1	4.2	1.2	283.6	3.9	0.04762	0.00063	299.9	3.9	0.05082	0.0007	0.04753	0.00057	0.333	0.00617	0.0137	0.00013	232.7	31.2	299.3	3.5	291.9	4.8	-2.6	275.1	2.6
SAB51_1500C_1M-z40	856	529	38	0.09	0.63	0.05373	0.00011	0.05092	0.00044	0.37722	0.00359	0.01588	0.00014	359.5	4.6	320.2	2.7	325	2.7	1.4	318.4	2.8	0.05086	0.00046	319.8	2.8	0.053	0.00044	0.05088	0.00044	0.37177	0.00462	0.01573	9e-05	328.7	18.6	319.9	2.7	321	3.5	0.4	315.4	1.8
SAB51_1500C_1M-z41	946	266	41	0.14	0.29	0.05395	0.00045	0.0499	0.0004	0.37116	0.00451	0.01544	0.00017	368.9	18.6	313.9	2.5	320.5	3.3	2	309.6	3.3	0.0498	0.00044	313.3	2.7	0.05283	0.00059	0.04983	0.0004	0.36296	0.00519	0.01494	0.0002	321.7	25.2	313.5	2.5	314.4	3.8	0.2	299.6	3.9
SAB51_1500C_1M-z42	639	372	28	0.03	0.6	0.05446	0.00354	0.05039	0.00111	0.37842	0.02598	0.01623	0.00102	390.1	139.6	316.9	6.8	325.9	19.3	2.8	325.4	20.3	0.05027	0.00134	316.2	8.3	0.05422	0.00355	0.05038	0.00111	0.37665	0.02603	0.01618	0.00085	380.3	140.8	316.9	6.8	324.6	19.4	2.4	324.4	16.9
SAB51_1500C_1M-z43	589	267	29	0.13	0.47	0.05449	0.00024	0.05307	0.00237	0.39874	0.01793	0.01863	0.00079	391.5	9.8	333.3	14.5	340.7	13.1	2.2	373	15.6	0.05296	0.00239	332.7	14.7	0.05343	0.00031	0.053	0.00236	0.39042	0.01762	0.01701	0.0001	346.9	13.2	332.9	14.5	334.7	13	0.6	340.8	2
SAB51_1500C_1M-z44	582	273	30	0.02	0.48	0.05372	0.00041	0.05685	0.00226	0.42113	0.01709	0.0196	0.00083	359.5	17.2	356.4	13.7	356.9	12.3	0.2	392.3	16.4	0.05683	0.0023	356.3	14	0.05354	0.00046	0.05684	0.00226	0.41959	0.01709	0.01856	0.00023	351.7	19.2	356.4	13.8	355.8	12.3	-0.2	371.7	4.5
