# Supplementary material for: Experimental evidence for the preservation of U-Pb isotope ratios in mantle-recycled crustal zircon grains
Source: Sci Rep. 2018 Aug 27;8:12904. doi: 10.1038/s41598-018-30934-4 (PMC6110838; doi:10.1038/s41598-018-30934-4)
Supplement: Supplementary file 3 — Dataset 2 [file 41598_2018_30934_MOESM3_ESM.xls]

## Sheet: Sheet 2
errors are at 95% confidence level
	ppm					isotope ratios, uncorrected								ages (Ma), uncorrected									isotope ratio, 207 cor		age (Ma), 207 cor		isotope ratios, 204 corrected								ages, 204 corrected
id	U	Th	206Pb	f206	Th/U	207Pb/206Pb	±err	206Pb/238U	±err	207Pb/235U	±err	208Pb/232Th	±err	207Pb/206Pb	±err	206Pb/238U	±err	207Pb/235U	±err	%discord	208Pb/232Th	±err	206Pb/238U	±err	206Pb/238U	±err	207Pb/206Pb	±err	206Pb/238U	±err	207Pb/235U	±err	208Pb/232Th	±err	207Pb/206Pb	±err	206Pb/238U	±err	207Pb/235U	±err	%discord	208Pb/232Th	±err
SAB50 Pristine
SAB50P-r1	359	156	23	0.11	0.45	0.05651	0.00025	0.07506	0.00086	0.58485	0.00744	0.02371	0.00044	472.3	9.8	466.6	5.1	467.6	4.8	0.2	473.7	8.7	0.07505	0.00091	466.5	5.4	0.05541	0.00069	0.07496	0.00086	0.57272	0.0099	0.02323	0.00042	428.9	27.4	466	5.1	459.8	6.4	-1.4	464.2	8.3
SAB50P-r2	261	38	17	0.39	0.15	0.05758	0.00023	0.07521	0.00054	0.59715	0.00538	0.02591	0.00052	513.9	9	467.5	3.3	475.4	3.4	1.6	517.1	10.2	0.07508	0.00056	466.7	3.4	0.05356	0.00073	0.07484	0.00054	0.55273	0.00874	0.02062	0.00097	352.7	30.4	465.3	3.3	446.8	5.7	-4.2	412.4	19.2
SAB50P-r3	564	47	36	0.1	0.09	0.0571	0.0003	0.0756	0.00066	0.59525	0.00647	0.02451	0.00042	495.5	11.6	469.8	4	474.2	4.1	1	489.3	8.3	0.07553	0.00071	469.4	4.3	0.05611	0.00042	0.07551	0.00066	0.58421	0.00704	0.02294	0.00071	456.9	16.4	469.3	4	467.2	4.6	-0.4	458.3	14
SAB50P-r4	291	116	18	0.43	0.41	0.05728	0.00117	0.07575	0.00136	0.59827	0.01644	0.02069	0.00184	502.5	44.2	470.7	8.2	476.1	10.5	1.2	413.8	36.4	0.07566	0.0015	470.2	9	0.05281	0.00167	0.07533	0.00136	0.54857	0.02005	0.02034	0.00189	320.9	70.2	468.2	8.2	444.1	13.3	-5.4	406.9	37.6
SAB50P-r5	580	50	36	0.15	0.09	0.05791	0.00072	0.07583	0.00074	0.60545	0.0098	0.02017	0.00034	526.3	27	471.2	4.4	480.7	6.2	2	403.6	6.8	0.07568	0.00082	470.3	4.9	0.05638	0.00088	0.07569	0.00074	0.58834	0.01101	0.01821	0.00107	467.3	34.2	470.3	4.4	469.8	7.1	-0.2	364.6	21.2
SAB50P-r6	492	104	32	-0.01	0.22	0.05719	0.00061	0.07586	0.00082	0.59825	0.00934	0.02421	0.00031	499.1	23.2	471.4	4.9	476.1	5.9	1	483.4	6.2	0.07578	0.00089	470.9	5.3	0.05726	0.00085	0.07587	0.00082	0.59901	0.01123	0.02459	0.00053	501.7	32.4	471.4	4.9	476.6	7.2	1	490.9	10.4
SAB50P-r7	618	37	41	0.16	0.06	0.05719	0.00013	0.07587	0.00108	0.59825	0.00886	0.02373	0.00058	498.7	4.8	471.4	6.4	476.1	5.6	1	474	11.4	0.07578	0.00109	470.9	6.5	0.05552	0.00069	0.07572	0.00108	0.57961	0.01111	0.01839	0.00207	433.3	27.2	470.5	6.4	464.2	7.2	-1.4	368.2	41
SAB50P-r8	580	750	35	0.25	1.33	0.05719	0.0005	0.07589	0.00038	0.59847	0.00635	0.02023	0.00013	499.1	19	471.5	2.2	476.3	4.1	1	404.8	2.7	0.0758	0.00042	471	2.5	0.05457	0.00089	0.07564	0.00038	0.56915	0.00996	0.02158	0.00013	394.5	36.4	470.1	2.3	457.5	6.5	-2.8	431.4	2.5
SAB50P-r9	448	32	30	0.13	0.07	0.05731	0.00034	0.07617	0.00112	0.60187	0.00979	0.02599	0.00053	503.5	13	473.2	6.7	478.4	6.2	1	518.5	10.5	0.07608	0.00117	472.7	7	0.05597	0.00126	0.07604	0.00112	0.5868	0.01591	0.0224	0.00303	451.1	49	472.5	6.8	468.8	10.2	-0.8	447.8	60.1
SAB50P-r10	552	86	37	0.14	0.16	0.0563	0.00022	0.07634	0.00074	0.59268	0.00659	0.02442	0.00034	464.3	8.8	474.3	4.5	472.6	4.2	-0.4	487.5	6.8	0.07637	0.00078	474.4	4.7	0.05487	0.00065	0.07621	0.00074	0.57653	0.00913	0.02263	0.00075	406.9	26.4	473.5	4.5	462.2	5.9	-2.4	452.2	14.9
SAB50P-r11	418	214	28	0.14	0.53	0.05644	0.00026	0.07649	0.00084	0.59528	0.00742	0.02379	0.00037	469.7	10.2	475.2	5.1	474.2	4.7	-0.2	475.2	7.4	0.0765	0.00088	475.2	5.3	0.055	0.00049	0.07636	0.00084	0.57904	0.00843	0.02325	0.0003	412.1	19.8	474.3	5	463.8	5.4	-2.2	464.4	5.9
SAB50P-r12	434	73	29	0.31	0.17	0.05713	0.00048	0.07656	0.00105	0.60302	0.00989	0.02443	0.00039	496.5	18.2	475.5	6.2	479.1	6.2	0.8	487.8	7.6	0.07648	0.00109	475.1	6.5	0.05389	0.0008	0.07625	0.00104	0.56658	0.01161	0.02073	0.00071	366.5	33	473.7	6.2	455.8	7.6	-4	414.7	14.1
SAB50P-r13	417	47	28	0.13	0.12	0.05767	0.00022	0.07659	0.00086	0.60895	0.00756	0.02507	0.00054	517.1	8.4	475.7	5.1	482.9	4.8	1.4	500.5	10.6	0.07647	0.00089	475	5.3	0.05636	0.00066	0.07647	0.00086	0.59425	0.00992	0.02283	0.0011	466.7	25.8	475	5.2	473.6	6.4	-0.2	456.1	21.8
SAB50P-r14	544	51	36	0.06	0.1	0.05677	0.00032	0.07669	0.0008	0.60031	0.00743	0.02351	0.0003	482.7	12.6	476.3	4.7	477.4	4.7	0.2	469.7	6	0.07667	0.00084	476.2	5	0.05612	0.00048	0.07663	0.0008	0.59296	0.00823	0.02216	0.00069	457.3	18.6	476	4.8	472.8	5.3	-0.6	442.9	13.6
SAB50P-r15	598	57	38	0.21	0.1	0.05792	0.0002	0.07677	0.0009	0.61306	0.00785	0.01819	0.00066	526.7	7.6	476.8	5.4	485.5	5	1.8	364.3	13.1	0.07663	0.00093	476	5.6	0.05575	0.00031	0.07657	0.0009	0.58858	0.00796	0.01484	0.00077	442.5	12.4	475.6	5.4	470	5.1	-1.2	297.7	15.3
SAB50P-r16	318	29	21	0.09	0.09	0.05648	0.00043	0.07681	0.00096	0.59816	0.00905	0.0271	0.00103	471.3	16.8	477.1	5.8	476.1	5.8	-0.2	540.3	20.2	0.07682	0.00102	477.1	6.1	0.05559	0.0008	0.07673	0.00096	0.58813	0.01144	0.02519	0.00151	436.1	31.8	476.6	5.8	469.7	7.4	-1.4	502.7	29.8
SAB50P-r17	341	25	23	1.2	0.07	0.05597	0.00039	0.07681	0.00123	0.59275	0.0106	0.02552	0.00074	451.1	15.4	477.1	7.4	472.6	6.8	-1	509.4	14.7	0.07687	0.00129	477.4	7.7	0.04333	0.0026	0.07564	0.00124	0.45185	0.02813	-0.00759	-0.00631	0	0	470	7.4	378.6	19.9	-24.2	-153.9	-128.1
SAB50P-r18	557	45	34	0.32	0.08	0.05714	0.00028	0.07693	0.00105	0.60609	0.0091	0.01988	0.00031	496.9	10.8	477.8	6.3	481.1	5.8	0.6	397.8	6.2	0.07688	0.00111	477.5	6.6	0.05385	0.00076	0.07662	0.00105	0.56887	0.01135	0.01401	0.00156	364.7	31.2	475.9	6.3	457.3	7.4	-4	281.1	31.2
SAB50P-r19	532	46	35	0	0.09	0.05656	0.00057	0.07699	0.00076	0.60046	0.00876	0.02376	0.00033	474.5	22.2	478.2	4.6	477.5	5.5	-0.2	474.6	6.5	0.077	0.00083	478.2	5	0.05654	0.00071	0.07699	0.00076	0.60023	0.00985	0.02372	0.00091	473.7	27.6	478.1	4.5	477.4	6.3	-0.2	473.7	17.9
SAB50P-r20	528	111	37	0.18	0.22	0.05812	0.0005	0.07703	0.00068	0.61732	0.00795	0.02918	0.00038	534.5	18.8	478.4	4.1	488.2	5	2	581.3	7.5	0.07688	0.00075	477.5	4.5	0.05622	0.0007	0.07685	0.00068	0.59573	0.00937	0.02564	0.00051	461.1	27.6	477.3	4.1	474.5	6	-0.6	511.7	10
SAB50P-r21	528	61	35	0.24	0.12	0.05658	0.00031	0.07711	0.00097	0.60157	0.00854	0.02566	0.00048	475.3	12.2	478.8	5.8	478.2	5.4	-0.2	512.1	9.5	0.0771	0.00102	478.8	6.1	0.05409	0.00054	0.07687	0.00097	0.57326	0.00948	0.02144	0.00077	374.7	22.6	477.4	5.8	460.1	6.1	-3.8	428.6	15.2
SAB50P-r22	499	38	33	-0.01	0.08	0.05679	0.00017	0.07711	0.00052	0.60382	0.00493	0.02673	0.00034	483.5	6.4	478.8	3.1	479.7	3.2	0.2	533.1	6.7	0.07708	0.00055	478.7	3.3	0.0569	0.00051	0.07712	0.00052	0.605	0.00715	0.027	0.00121	487.5	19.8	478.9	3.1	480.4	4.5	0.4	538.4	23.7
SAB50P-r23	636	54	42	0.12	0.09	0.05664	0.00033	0.07712	0.0007	0.60221	0.00687	0.02408	0.00059	477.5	12.8	478.9	4.2	478.6	4.3	0	480.9	11.7	0.07712	0.00076	478.9	4.5	0.05535	0.00051	0.07699	0.0007	0.58756	0.00793	0.0211	0.001	426.3	20.4	478.2	4.3	469.3	5.1	-1.8	421.9	19.9
SAB50P-r24	452	51	30	0.25	0.12	0.05707	0.00029	0.07727	0.00063	0.60803	0.00625	0.02271	0.00025	494.3	11.2	479.8	3.8	482.3	3.9	0.6	453.8	4.9	0.07722	0.00067	479.5	4	0.05447	0.00036	0.07702	0.00063	0.57849	0.00641	0.01819	0.00037	390.7	14.6	478.3	3.8	463.5	4.1	-3.2	364.3	7.4
SAB50P-r25	532	42	36	0.17	0.08	0.05617	0.00029	0.07732	0.00119	0.59881	0.00997	0.02626	0.00094	458.9	11.6	480.1	7.1	476.5	6.4	-0.8	523.8	18.5	0.07737	0.00124	480.4	7.4	0.05443	0.0009	0.07716	0.00119	0.57902	0.01327	0.022	0.00201	388.7	36.8	479.1	7.1	463.8	8.5	-3.2	439.8	39.8
SAB50P-r26	520	50	35	0.39	0.1	0.05671	0.00056	0.07733	0.00096	0.60469	0.00986	0.02353	0.00051	480.3	21.8	480.2	5.8	480.2	6.3	0	470	10.1	0.07732	0.00103	480.1	6.2	0.0527	0.00075	0.07695	0.00096	0.55917	0.01072	0.01546	0.001	316.1	31.8	477.9	5.7	451	7	-6	310.1	19.9
SAB50P-r27	428	40	29	0.32	0.1	0.05693	0.00035	0.0774	0.00093	0.60752	0.00851	0.02598	0.00034	488.9	13.6	480.6	5.6	482	5.4	0.2	518.3	6.7	0.07737	0.00099	480.4	5.9	0.05364	0.00063	0.07708	0.00093	0.57015	0.00981	0.01911	0.00103	356.1	26.4	478.7	5.6	458.1	6.4	-4.4	382.5	20.4
SAB50P-r28	491	504	33	0.01	1.05	0.05625	0.00026	0.0774	0.00088	0.60032	0.00769	0.02447	0.00045	462.3	10	480.6	5.3	477.4	4.9	-0.6	488.6	8.9	0.07743	0.00091	480.8	5.5	0.0561	0.00057	0.07739	0.00088	0.59864	0.00938	0.02444	0.00035	456.5	22.2	480.5	5.3	476.4	6	-0.8	488	7
SAB50P-r29	549	54	37	0.08	0.1	0.05634	0.00041	0.07744	0.00063	0.60162	0.00688	0.02495	0.00052	465.9	16	480.8	3.7	478.3	4.4	-0.6	498.2	10.2	0.07747	0.00067	481	4	0.05556	0.00073	0.07737	0.00063	0.59268	0.00943	0.02341	0.00121	434.7	29.2	480.4	3.8	472.6	6.1	-1.6	467.6	24
SAB50P-r30	477	52	32	0.23	0.11	0.05722	0.00031	0.07743	0.00067	0.61088	0.0066	0.02369	0.00041	500.1	11.8	480.8	4.1	484.1	4.2	0.6	473.2	8.1	0.07737	0.00071	480.4	4.3	0.05484	0.00094	0.0772	0.00067	0.58377	0.01141	0.01945	0.00152	405.7	38	479.4	4	466.9	7.4	-2.6	389.3	30.1
SAB50P-r31	388	28	26	0.19	0.08	0.05698	0.00034	0.07792	0.00058	0.61217	0.00626	0.02576	0.00034	490.9	13.2	483.7	3.5	484.9	3.9	0.2	514.1	6.8	0.07789	0.00062	483.5	3.7	0.05499	0.00071	0.07773	0.00058	0.58928	0.00907	0.0204	0.00159	411.7	28.6	482.5	3.4	470.4	5.8	-2.6	408.2	31.5
SAB50P-r32	436	44	30	0.08	0.1	0.05716	0.00028	0.07829	0.00098	0.61696	0.00859	0.02553	0.00052	497.5	11	485.9	5.9	487.9	5.4	0.4	509.6	10.3	0.07825	0.00103	485.7	6.2	0.05636	0.00069	0.07821	0.00098	0.60772	0.01089	0.02396	0.00122	466.5	26.8	485.4	5.8	482.1	6.9	-0.6	478.6	24.2
SAB50P-r33	608	60	42	-0.01	0.1	0.05712	0.00023	0.07846	0.00058	0.61793	0.00565	0.02516	0.00034	496.3	8.8	486.9	3.5	488.5	3.5	0.4	502.1	6.6	0.07842	0.00061	486.7	3.7	0.05726	0.00039	0.07847	0.00058	0.61947	0.0066	0.02511	0.00064	501.5	14.8	487	3.5	489.5	4.1	0.6	501.2	12.7
SAB50P-r34	529	39	36	0.19	0.08	0.0572	0.00035	0.07847	0.00042	0.61881	0.00549	0.02533	0.00029	499.1	13.2	487	2.6	489.1	3.4	0.4	505.6	5.6	0.07844	0.00048	486.8	2.9	0.05526	0.00063	0.07828	0.00043	0.59641	0.00786	0.02013	0.00135	422.7	25.2	485.9	2.6	475	5.1	-2.2	402.7	26.7
SAB50P-r35	328	96	22	0.25	0.3	0.05765	0.00045	0.0785	0.00069	0.62398	0.00772	0.02558	0.00079	516.5	17.2	487.1	4.1	492.3	4.8	1	510.5	15.7	0.0784	0.00075	486.6	4.5	0.05509	0.00072	0.07825	0.00069	0.59439	0.00963	0.02384	0.00084	415.9	29	485.7	4.2	473.7	6.2	-2.6	476.2	16.5
SAB50P-r36	631	58	43	0.08	0.09	0.05706	0.00031	0.07861	0.00063	0.61838	0.00639	0.02475	0.0003	493.7	11.8	487.8	3.8	488.8	4	0.2	494	6	0.07859	0.00068	487.7	4.1	0.05622	0.00067	0.07853	0.00063	0.6087	0.00905	0.02293	0.00122	461.1	26.2	487.3	3.8	482.7	5.7	-1	458.2	24.2
SAB50P-c1	499	156	40	0.12	0.32	0.05933	0.00043	0.09322	0.00121	0.76259	0.01171	0.02925	0.0004	579.3	15.8	574.5	7.1	575.5	6.8	0.2	582.7	7.8	0.09319	0.00129	574.4	7.6	0.05809	0.00073	0.09307	0.00121	0.74549	0.01374	0.02832	0.00042	533.3	27.2	573.7	7.2	565.6	8	-1.4	564.4	8.3
SAB50P-c2	310	86	25	0.14	0.28	0.05836	0.00045	0.09332	0.00073	0.75093	0.00874	0.03023	0.00037	543.3	16.8	575.2	4.4	568.8	5.1	-1.2	601.9	7.3	0.09343	0.00081	575.8	4.8	0.05696	0.00057	0.09316	0.00073	0.73173	0.00965	0.02905	0.00038	490.1	21.8	574.2	4.3	557.6	5.7	-3	578.7	7.5
SAB50P-c3	508	326	42	0.08	0.66	0.05982	0.0002	0.09599	0.0014	0.79182	0.01216	0.02998	0.00051	597.3	7.2	590.9	8.2	592.2	6.9	0.2	597	10	0.09596	0.00145	590.7	8.5	0.05901	0.00062	0.0959	0.0014	0.78032	0.01429	0.02967	0.00022	567.7	22.6	590.3	8.2	585.7	8.2	-0.8	591	4.4
SAB50P-c4	112	98	9	0.39	0.9	0.05867	0.00098	0.09648	0.00085	0.78048	0.01506	0.0302	0.00035	554.9	36	593.8	5	585.8	8.7	-1.4	601.3	6.8	0.09661	0.00099	594.5	5.8	0.05462	0.00246	0.09601	0.00088	0.7231	0.03332	0.02908	0.00062	396.9	97.8	591	5.2	552.5	19.8	-7	579.3	12.1
SAB50P-c5	593	240	50	0.07	0.42	0.06177	0.00029	0.09713	0.00126	0.82725	0.01183	0.02917	0.0004	666.1	10	597.6	7.5	612.1	6.6	2.4	581	7.8	0.09688	0.00134	596.1	7.9	0.06109	0.00033	0.09705	0.00126	0.81752	0.01189	0.02876	0.00015	642.5	11.6	597.1	7.4	606.7	6.7	1.6	573	2.9
SAB50P-c6	56	140	5	0.8	2.58	0.06173	0.00093	0.09779	0.00162	0.83227	0.01891	0.03019	0.00057	664.7	32	601.4	9.5	614.9	10.6	2.2	601.2	11.2	0.09754	0.00177	600	10.4	0.05348	0.00342	0.09681	0.00165	0.7139	0.04734	0.02939	0.00041	349.3	138.6	595.7	9.7	547.1	28.5	-8.8	585.4	8.1
SAB50P-c7	368	307	31	0.1	0.86	0.06	0.00034	0.09882	0.00059	0.81757	0.0073	0.03109	0.00034	603.7	12.2	607.5	3.5	606.7	4.1	-0.2	618.7	6.6	0.09882	0.00064	607.5	3.8	0.05895	0.00113	0.09869	0.0006	0.80215	0.01634	0.03077	0.00041	565.3	41	606.7	3.5	598	9.2	-1.4	612.5	8
SAB50P-c8	70	31	6	0.43	0.46	0.06192	0.00144	0.09889	0.00184	0.84424	0.02536	0.03219	0.00073	671.1	49.2	607.9	10.8	621.5	14.1	2.2	640.4	14.2	0.09865	0.00206	606.5	12.1	0.05746	0.00219	0.09836	0.00184	0.77927	0.03321	0.02972	0.00094	509.3	81.8	604.8	10.9	585.1	19.2	-3.4	591.8	18.4
SAB50P-c9	214	152	17	0.26	0.73	0.05997	0.00072	0.09934	0.00104	0.82137	0.01342	0.02799	0.00036	602.3	25.8	610.5	6.1	608.8	7.5	-0.2	558	7	0.09935	0.00116	610.6	6.8	0.05724	0.00094	0.09901	0.00104	0.78148	0.01555	0.03017	0.00024	500.9	36	608.6	6.1	586.3	8.9	-3.8	600.6	4.6
SAB50P-c10	269	155	21	0.25	0.59	0.05968	0.00038	0.09949	0.00054	0.81865	0.00747	0.02775	0.0003	591.9	13.8	611.4	3.2	607.3	4.2	-0.6	553.3	5.9	0.09955	0.00061	611.8	3.6	0.05708	0.00067	0.09917	0.00054	0.78053	0.0105	0.02973	0.00035	494.7	25.8	609.6	3.2	585.8	6	-4	592.1	6.8
SAB50P-c11	610	206	53	0.06	0.35	0.06116	0.00031	0.09978	0.00108	0.84142	0.01047	0.03059	0.00039	644.9	10.8	613.1	6.3	619.9	5.8	1	609	7.6	0.09966	0.00114	612.4	6.7	0.06054	0.00041	0.0997	0.00108	0.83219	0.01103	0.03013	0.00028	622.9	14.6	612.7	6.4	614.8	6.1	0.4	599.9	5.4
SAB50P-c12	236	234	20	0.24	1.02	0.06021	0.0003	0.09978	0.00128	0.82842	0.01182	0.03211	0.00053	611.3	10.8	613.1	7.5	612.7	6.6	0	638.7	10.4	0.09977	0.00135	613.1	7.9	0.05778	0.00071	0.09948	0.00128	0.79257	0.01445	0.03149	0.00036	521.5	26.8	611.4	7.5	592.6	8.2	-3.2	626.6	6.9
SAB50P-c13	272	88	24	0.11	0.33	0.06085	0.00043	0.1	0.00106	0.83909	0.01116	0.03192	0.00041	634.1	15.4	614.4	6.2	618.6	6.1	0.6	635	8	0.09991	0.00113	613.9	6.6	0.05972	0.00069	0.09986	0.00106	0.82232	0.01325	0.03104	0.00045	593.5	24.8	613.6	6.2	609.3	7.4	-0.8	617.7	8.8
SAB50P-c14	126	111	11	0.35	0.9	0.06311	0.001	0.10174	0.00126	0.88522	0.01807	0.03246	0.00051	711.9	33.2	624.6	7.4	643.8	9.8	3	645.7	10.1	0.1014	0.00142	622.6	8.3	0.0595	0.00291	0.10129	0.00129	0.83097	0.04208	0.03141	0.0008	585.5	102.6	622	7.6	614.2	23.7	-1.2	625.1	15.7
SAB50P-c15	210	106	19	0.2	0.52	0.0615	0.00067	0.10333	0.0013	0.87615	0.01492	0.03317	0.00052	656.7	23.2	633.9	7.6	638.9	8.1	0.8	659.6	10.1	0.10323	0.00142	633.3	8.3	0.05947	0.00089	0.10308	0.00129	0.84516	0.01679	0.03213	0.0004	584.3	32.2	632.4	7.6	622	9.3	-1.6	639.2	7.8
SAB50P-c16	400	340	36	0.1	0.87	0.06237	0.00028	0.10392	0.00135	0.8937	0.01276	0.03249	0.00049	686.9	9.6	637.4	8	648.4	6.9	1.6	646.2	9.5	0.10372	0.00143	636.2	8.4	0.06136	0.00056	0.1038	0.00135	0.8782	0.01432	0.03218	0.00027	652.1	19.2	636.6	7.9	640	7.8	0.6	640.2	5.3
SAB50P-c17	145	111	13	0.22	0.79	0.06084	0.00033	0.10401	0.00096	0.87247	0.00988	0.03249	0.00048	633.5	11.6	637.9	5.6	636.9	5.4	-0.2	646.2	9.5	0.10403	0.00103	638	6	0.0586	0.00084	0.10373	0.00096	0.83812	0.01463	0.03173	0.00045	552.3	31	636.2	5.6	618.1	8.1	-3	631.2	8.8
SAB50P-c18	242	120	22	0.12	0.51	0.06117	0.00032	0.10533	0.0014	0.8884	0.01304	0.03349	0.00052	645.3	11	645.6	8.2	645.5	7	0	665.8	10.1	0.10533	0.00149	645.6	8.7	0.05989	0.00096	0.10517	0.0014	0.86843	0.01838	0.03281	0.0005	599.7	34.4	644.6	8.1	634.7	10	-1.6	652.4	9.7
SAB50P-c19	150	87	14	0.36	0.59	0.06402	0.00041	0.10831	0.00161	0.95612	0.01587	0.03531	0.00063	742.5	13.6	662.9	9.3	681.3	8.3	2.8	701.4	12.4	0.10796	0.00169	660.9	9.9	0.0603	0.00082	0.10782	0.0016	0.89635	0.01835	0.03355	0.00047	614.3	29	660.1	9.4	649.8	9.9	-1.6	667	9.1
SAB50P-c20	415	143	40	-0.08	0.35	0.06146	0.00035	0.1104	0.00089	0.93565	0.00983	0.03414	0.00037	655.5	12.2	675.1	5.2	670.6	5.2	-0.6	678.5	7.4	0.11047	0.00096	675.5	5.6	0.06225	0.00056	0.11051	0.0009	0.94858	0.01198	0.03478	0.0004	682.9	19	675.7	5.2	677.4	6.3	0.2	690.9	7.9
SAB50P-c21	285	152	29	0.07	0.55	0.06291	0.00063	0.11776	0.00086	1.02138	0.01316	0.03748	0.00049	705.1	21	717.7	5	714.6	6.6	-0.4	743.6	9.6	0.11782	0.00099	718	5.7	0.06214	0.00099	0.11765	0.00087	1.00808	0.01811	0.03706	0.00054	679.1	33.8	717	5	707.9	9.2	-1.2	735.4	10.6
SAB50 1300ºC 30 d
SAB50_1M-r1	471	48	31	0.06	0.11	0.05466	0.00041	0.07623	0.00112	0.5745	0.00947	0.0241	0.00061	398.3	16.4	473.6	6.7	460.9	6.1	-2.8	481.2	11.9	0.07642	0.00119	474.7	7.1	0.05415	0.00057	0.07619	0.00112	0.56881	0.01049	0.02315	0.00085	377.3	23.4	473.3	6.7	457.2	6.8	-3.6	462.5	16.8
SAB50_1M-r2	403	42	27	0.42	0.11	0.05504	0.00076	0.07833	0.00134	0.59439	0.01309	0.02435	0.00061	413.7	30.4	486.1	8	473.7	8.4	-2.6	486.3	12.1	0.0785	0.00144	487.2	8.6	0.05166	0.00095	0.07801	0.00134	0.55568	0.01414	0.01804	0.00108	270.7	41.6	484.2	8	448.7	9.3	-8	361.4	21.5
SAB50_1M-r3	499	69	33	0.03	0.14	0.05567	0.00021	0.07756	0.00142	0.59539	0.01113	0.02091	0.00164	439.3	8.4	481.6	8.5	474.3	7.1	-1.6	418.2	32.4	0.07767	0.00148	482.2	8.8	0.05545	0.00051	0.07754	0.00142	0.59283	0.01232	0.02059	0.0017	430.5	20.2	481.4	8.5	472.7	7.9	-1.8	411.9	33.7
SAB50_1M-r4	576	29	38	0.07	0.05	0.05573	0.00026	0.07588	0.0013	0.58311	0.01033	0.02482	0.00058	441.7	10.4	471.5	7.8	466.5	6.7	-1	495.5	11.5	0.07595	0.00135	471.9	8.1	0.05513	0.00074	0.07582	0.0013	0.5764	0.01274	0.02256	0.00248	417.7	29.8	471.1	7.7	462.1	8.2	-2	450.9	49.1
SAB50_1M-r5	420	48	28	0.18	0.12	0.05578	0.00049	0.07707	0.00104	0.59278	0.00951	0.02451	0.00037	443.7	19.4	478.6	6.2	472.6	6	-1.2	489.3	7.3	0.07715	0.0011	479.1	6.6	0.0543	0.0008	0.07693	0.00103	0.57603	0.01164	0.02201	0.001	383.7	32.6	477.8	6.2	461.9	7.5	-3.4	440	19.8
SAB50_1M-r6	179	174	12	0.33	1	0.0558	0.0009	0.07675	0.00099	0.59043	0.01218	0.02427	0.00034	444.3	35.4	476.7	6	471.1	7.8	-1.2	484.7	6.8	0.07682	0.0011	477.1	6.6	0.05315	0.00234	0.0765	0.00101	0.56059	0.02583	0.02375	0.00041	335.1	96.8	475.2	6.1	451.9	16.9	-5.2	474.3	8.1
SAB50_1M-r7	404	302	27	0.18	0.77	0.05583	0.00041	0.07718	0.00087	0.59405	0.00799	0.02412	0.00028	445.5	16	479.3	5.3	473.5	5.1	-1.2	481.7	5.6	0.07727	0.00095	479.8	5.7	0.05437	0.00115	0.07704	0.00088	0.57749	0.01404	0.02374	0.00027	386.3	46.8	478.4	5.2	462.8	9	-3.4	474.2	5.3
SAB50_1M-r8	594	48	39	0.01	0.08	0.05599	0.00021	0.0765	0.0007	0.59064	0.00588	0.02432	0.00055	452.1	8.4	475.2	4.2	471.3	3.8	-0.8	485.6	10.8	0.07655	0.00073	475.5	4.4	0.0559	0.00039	0.07649	0.0007	0.58955	0.00715	0.02409	0.00087	448.3	15.6	475.2	4.3	470.6	4.6	-1	481	17.1
SAB50_1M-r9	523	47	34	0.13	0.09	0.05604	0.00025	0.07608	0.00057	0.58782	0.00514	0.02461	0.0003	453.9	10	472.7	3.4	469.5	3.3	-0.6	491.3	6	0.07611	0.00061	472.9	3.6	0.05502	0.00063	0.07598	0.00057	0.57644	0.00815	0.02242	0.00118	413.1	25.4	472.1	3.4	462.2	5.3	-2.2	448	23.3
SAB50_1M-r10	400	37	27	0.26	0.1	0.05611	0.00033	0.07657	0.00075	0.59239	0.00675	0.02497	0.0003	456.7	13	475.6	4.5	472.4	4.3	-0.6	498.5	5.9	0.0766	0.00078	475.8	4.7	0.05398	0.00062	0.07637	0.00075	0.56845	0.00884	0.02056	0.00103	370.3	25.8	474.4	4.5	457	5.7	-3.8	411.3	20.5
SAB50_1M-r11	548	52	37	0.1	0.1	0.05611	0.0004	0.07718	0.00068	0.5971	0.00681	0.02382	0.00042	456.7	15.8	479.3	4.1	475.4	4.3	-0.8	475.8	8.3	0.07723	0.00073	479.6	4.4	0.05529	0.00052	0.07711	0.00068	0.58776	0.00785	0.02212	0.00072	423.7	20.8	478.8	4.1	469.4	5	-2	442.3	14.2
SAB50_1M-r12	422	35	28	0.09	0.08	0.05617	0.00037	0.07734	0.00084	0.59895	0.00763	0.02402	0.00036	459.1	14.6	480.2	5	476.6	4.9	-0.8	479.8	7.2	0.07738	0.00089	480.5	5.3	0.05544	0.00072	0.07727	0.00084	0.59059	0.01026	0.02227	0.0014	429.9	28.8	479.8	5	471.2	6.5	-1.8	445.1	27.7
SAB50_1M-r13	472	50	32	0.14	0.11	0.0562	0.00029	0.07853	0.00066	0.60852	0.00596	0.0246	0.00042	460.3	11.2	487.4	4	482.6	3.7	-1	491.2	8.3	0.0786	0.00071	487.8	4.3	0.05508	0.00033	0.07843	0.00066	0.59565	0.00651	0.02254	0.00046	415.7	13.4	486.7	3.9	474.5	4.2	-2.6	450.4	9.1
SAB50_1M-r14	539	309	37	0.53	0.59	0.05626	0.00042	0.07896	0.00146	0.61246	0.01226	0.02475	0.00049	462.5	16.6	489.9	8.8	485.1	7.7	-1	494.2	9.6	0.07902	0.00153	490.3	9.2	0.05194	0.00092	0.07854	0.00146	0.56245	0.01461	0.02326	0.0003	282.7	40.2	487.4	8.7	453.1	9.5	-7.6	464.7	6
SAB50_1M-r15	636	50	41	0.32	0.08	0.05626	0.00042	0.07504	0.00089	0.58211	0.00814	0.02621	0.00056	462.7	16.2	466.5	5.4	465.8	5.2	-0.2	522.9	11.1	0.07505	0.00095	466.5	5.7	0.05367	0.00095	0.0748	0.00089	0.55354	0.012	0.01993	0.00199	357.3	39.6	465	5.3	447.3	7.9	-4	398.9	39.5
SAB50_1M-r16	562	35	38	0.14	0.06	0.05629	0.00016	0.0783	0.00065	0.60767	0.00533	0.02546	0.00036	463.9	6	485.9	3.9	482.1	3.4	-0.8	508.2	7.1	0.07834	0.00068	486.2	4.1	0.05517	0.00042	0.07819	0.00065	0.59472	0.00705	0.0219	0.00119	419.1	16.8	485.3	3.9	473.9	4.5	-2.4	437.8	23.5
SAB50_1M-r17	456	47	30	0.12	0.11	0.0563	9e-05	0.07699	0.00085	0.59767	0.0067	0.02441	0.00039	464.1	3.6	478.2	5.2	475.8	4.3	-0.6	487.4	7.6	0.07703	0.0009	478.4	5.4	0.05534	0.00045	0.0769	0.00085	0.58682	0.00832	0.02261	0.00081	426.1	17.8	477.6	5.1	468.8	5.3	-1.8	451.9	16.1
SAB50_1M-r18	376	32	25	0.2	0.09	0.0563	0.00031	0.07576	0.00082	0.58814	0.00717	0.02613	0.00076	464.3	12.2	470.8	4.9	469.7	4.6	-0.2	521.4	15	0.07576	0.00086	470.8	5.1	0.05468	0.00063	0.07561	0.00082	0.57004	0.00922	0.02247	0.00134	399.1	25.4	469.9	4.9	458	5.9	-2.6	449.1	26.5
SAB50_1M-r19	639	54	43	0.21	0.09	0.05632	0.00054	0.07714	0.00127	0.59899	0.01142	0.0234	0.00052	464.9	21	479	7.6	476.6	7.3	-0.6	467.5	10.2	0.07717	0.00135	479.2	8.1	0.0546	0.0008	0.07697	0.00127	0.57943	0.01296	0.01944	0.00131	395.7	32.6	478	7.6	464.1	8.4	-3	389.2	26
SAB50_1M-r20	438	40	30	0	0.09	0.05638	0.00051	0.078	0.001	0.60633	0.00954	0.02601	0.00049	467.3	20	484.2	6	481.2	6	-0.6	519	9.8	0.07804	0.00107	484.4	6.4	0.05639	0.00062	0.078	0.001	0.60647	0.01048	0.02604	0.00078	467.9	24	484.2	6	481.3	6.6	-0.6	519.5	15.5
SAB50_1M-r21	299	35	21	0.49	0.12	0.0564	0.00066	0.0824	0.00136	0.64074	0.01296	0.02574	0.00091	467.9	25.8	510.4	8	502.8	8.1	-1.6	513.7	17.9	0.08251	0.00145	511.1	8.7	0.05245	0.00141	0.082	0.00136	0.593	0.01881	0.01872	0.00221	304.9	60	508.1	8.1	472.8	12.1	-7.4	374.9	43.8
SAB50_1M-r22	528	27	35	0.11	0.05	0.0564	0.00025	0.07761	0.00068	0.60347	0.00595	0.02606	0.00027	468.1	9.8	481.8	4.1	479.4	3.7	-0.6	519.9	5.4	0.07763	0.00073	482	4.4	0.05551	0.0006	0.07752	0.00069	0.59329	0.00858	0.0226	0.00199	432.7	24	481.3	4.1	473	5.5	-1.8	451.6	39.5
SAB50_1M-r23	475	41	32	0.21	0.09	0.05646	0.0004	0.07825	0.00062	0.60918	0.00647	0.02465	0.00063	470.7	15.4	485.7	3.8	483	4	-0.6	492.1	12.4	0.07829	0.00068	485.9	4.1	0.05475	0.00114	0.07808	0.00063	0.58946	0.0133	0.02076	0.00233	402.1	45.8	484.7	3.8	470.5	8.5	-3	415.2	46.2
SAB50_1M-r24	454	44	30	0.22	0.1	0.05655	0.00042	0.0769	0.001	0.59959	0.00897	0.02463	0.00037	474.1	16.4	477.6	6	477	5.7	-0.2	491.7	7.4	0.0769	0.00105	477.6	6.3	0.05475	0.00056	0.07672	0.001	0.57921	0.0098	0.02102	0.0007	402.1	22.8	476.5	5.9	464	6.4	-2.6	420.4	13.8
SAB50_1M-r25	771	66	49	0	0.09	0.05657	0.00027	0.07376	0.0007	0.57532	0.00608	0.02382	0.00026	474.7	10.6	458.8	4.2	461.4	3.9	0.6	475.7	5.2	0.07371	0.00074	458.5	4.4	0.05654	0.00043	0.07376	0.0007	0.57504	0.00727	0.02376	0.00069	473.7	16.8	458.8	4.2	461.3	4.7	0.6	474.6	13.5
SAB50_1M-r26	773	72	50	-0.04	0.1	0.05664	0.00037	0.07494	0.00089	0.5852	0.00789	0.02424	0.00033	477.5	14.4	465.8	5.3	467.8	5.1	0.4	484	6.5	0.0749	0.00093	465.6	5.6	0.05699	0.00044	0.07497	0.00089	0.58905	0.00855	0.02494	0.00046	491.1	16.6	466	5.3	470.3	5.5	1	497.9	9
SAB50_1M-r27	511	43	34	0.07	0.09	0.05665	0.00045	0.0779	0.00128	0.60845	0.01113	0.02431	0.00056	477.9	17.6	483.5	7.6	482.6	7.1	-0.2	485.5	11.1	0.07789	0.00134	483.5	8	0.05609	0.00071	0.07784	0.00128	0.60202	0.01272	0.023	0.00127	455.9	28.2	483.2	7.6	478.5	8.1	-1	459.6	25.1
SAB50_1M-r28	485	122	31	0.37	0.26	0.05673	0.00064	0.0749	0.00073	0.5858	0.00872	0.02122	0.00028	480.9	24.8	465.6	4.4	468.2	5.6	0.6	424.3	5.4	0.07485	0.0008	465.3	4.8	0.05373	0.00109	0.07462	0.00073	0.55286	0.0126	0.01897	0.00064	359.9	45.2	463.9	4.3	446.9	8.3	-3.8	379.8	12.8
SAB50_1M-r29	508	45	34	0.18	0.09	0.05674	0.00033	0.07807	0.00108	0.61074	0.00912	0.0247	0.00048	481.3	12.8	484.6	6.4	484	5.7	-0.2	493.1	9.4	0.07807	0.00113	484.6	6.7	0.05526	0.00063	0.07793	0.00107	0.59379	0.01086	0.02141	0.00117	422.9	25.4	483.8	6.5	473.3	7	-2.2	428.1	23.2
SAB50_1M-r30	716	41	47	0.37	0.06	0.05675	0.00016	0.07531	0.00055	0.58932	0.00456	0.0222	0.00062	481.9	6.2	468.1	3.3	470.4	2.9	0.4	443.7	12.3	0.07526	0.00057	467.8	3.4	0.05376	0.00086	0.07503	0.00055	0.55619	0.01002	0.01236	0.00267	361.1	35.8	466.4	3.3	449	6.5	-3.8	248.2	53.3
SAB50_1M-r31	597	86	41	0.06	0.15	0.05689	0.00018	0.07921	0.00061	0.62125	0.00519	0.02422	0.00033	487.1	6.8	491.4	3.7	490.6	3.2	-0.2	483.8	6.5	0.07921	0.00063	491.4	3.8	0.05637	0.00078	0.07916	0.00062	0.61519	0.01005	0.0235	0.00103	466.9	30.4	491.1	3.7	486.8	6.3	-0.8	469.4	20.3
SAB50_1M-r32	365	38	25	0.02	0.11	0.05691	0.00016	0.07866	0.00097	0.61725	0.00778	0.02454	0.00073	488.1	6.2	488.1	5.8	488.1	4.9	0	489.9	14.4	0.07864	0.00098	488	5.9	0.05679	0.00029	0.07865	0.00097	0.61584	0.00849	0.0243	0.00079	483.5	11	488.1	5.8	487.2	5.3	-0.2	485.3	15.7
SAB50_1M-r33	620	102	40	0.1	0.17	0.05694	0.00024	0.07443	0.00124	0.58434	0.01005	0.02268	0.00063	489.1	9.2	462.8	7.4	467.2	6.4	1	453.3	12.4	0.07436	0.00129	462.4	7.7	0.05616	0.00036	0.07436	0.00124	0.57586	0.0105	0.02179	0.00056	458.9	14	462.4	7.5	461.8	6.8	-0.2	435.7	11
SAB50_1M-r34	286	26	19	0.18	0.09	0.05694	0.00035	0.0756	0.0012	0.59348	0.01007	0.02527	0.0006	489.1	13.4	469.8	7.2	473.1	6.4	0.6	504.3	11.9	0.07555	0.00125	469.5	7.5	0.05548	0.00064	0.07546	0.0012	0.57721	0.01152	0.02221	0.00114	431.5	25.6	469	7.2	462.7	7.5	-1.4	444	22.6
SAB50_1M-r35	547	44	36	0.21	0.08	0.05694	0.00026	0.07657	0.00065	0.60115	0.00576	0.02387	0.00054	489.3	10	475.6	3.9	478	3.7	0.6	476.8	10.7	0.07652	0.00068	475.3	4.1	0.05528	0.0008	0.07641	0.00065	0.58246	0.01	0.01984	0.00179	423.7	32	474.7	3.9	466	6.4	-1.8	397.1	35.5
SAB50_1M-r36	390	41	26	0.25	0.11	0.05702	0.0003	0.07697	0.00088	0.60513	0.0076	0.02565	0.00051	492.1	11.6	478	5.2	480.5	4.8	0.6	511.9	10.1	0.07692	0.00091	477.7	5.4	0.05503	0.00048	0.07679	0.00088	0.58262	0.00862	0.02196	0.00076	413.5	19.2	476.9	5.3	466.1	5.5	-2.4	439	15.1
SAB50_1M-r37	80	34	6	0.81	0.44	0.0572	0.00196	0.08614	0.00078	0.67934	0.02409	0.02677	0.00043	499.3	73.8	532.7	4.7	526.4	14.7	-1.2	533.9	8.4	0.08623	0.00102	533.2	6.1	0.05061	0.00239	0.08545	0.00078	0.59629	0.02877	0.02345	0.00071	223.3	105.6	528.6	4.7	474.9	18.5	-11.4	468.5	14
SAB50_1M-r38	649	65	42	0.24	0.1	0.05726	0.00041	0.07434	0.00098	0.5869	0.00884	0.02463	0.00061	501.5	15.6	462.2	5.9	468.9	5.7	1.4	491.8	12.1	0.07423	0.00103	461.6	6.2	0.05529	0.00073	0.07416	0.00098	0.56534	0.01081	0.02092	0.00118	423.9	29.4	461.2	5.9	455	7	-1.4	418.5	23.4
SAB50_1M-r39	303	108	20	0.19	0.37	0.05734	0.00071	0.07661	0.00073	0.60568	0.00945	0.02335	0.00039	504.7	27	475.8	4.4	480.8	6	1	466.5	7.7	0.07652	0.00081	475.3	4.9	0.05578	0.00142	0.07646	0.00074	0.58805	0.0161	0.0225	0.00069	443.7	55.4	475	4.5	469.6	10.3	-1.2	449.8	13.7
SAB50_1M-r40	541	45	37	-0.05	0.08	0.05741	0.00015	0.07843	0.00059	0.62075	0.00492	0.02431	0.00029	507.1	6	486.7	3.5	490.3	3.1	0.8	485.4	5.8	0.07835	0.0006	486.3	3.6	0.05783	0.00065	0.07847	0.00059	0.62564	0.00877	0.02532	0.00144	523.3	24.6	487	3.6	493.4	5.5	1.2	505.4	28.4
SAB50_1M-r41	400	160	27	0.06	0.41	0.05743	0.00034	0.07779	0.00089	0.616	0.00793	0.02469	0.00036	508.1	13	482.9	5.3	487.3	5	1	493	7.2	0.07772	0.00093	482.5	5.6	0.05694	0.00075	0.07775	0.00089	0.61038	0.01088	0.02445	0.00038	489.3	28.8	482.7	5.4	483.8	6.9	0.2	488.2	7.5
SAB50_1M-r42	346	24	22	0.7	0.07	0.05751	0.00061	0.0728	0.00084	0.57731	0.00905	0.0231	0.0005	511.3	23	453	5	462.7	5.8	2	461.5	9.8	0.07265	0.00091	452.1	5.5	0.05183	0.00093	0.07229	0.00084	0.51665	0.0112	0.00832	0.00175	277.9	40.6	450	5.1	422.9	7.5	-6.4	167.4	35.1
SAB50_1M-r43	368	112	27	0.1	0.31	0.05754	0.00065	0.08425	0.00111	0.66849	0.01159	0.02839	0.00044	512.5	24.4	521.5	6.7	519.8	7.1	-0.4	565.8	8.6	0.08428	0.0012	521.6	7.2	0.05672	0.00067	0.08417	0.00111	0.65819	0.01188	0.02781	0.00024	480.5	25.8	521	6.7	513.5	7.3	-1.4	554.4	4.8
SAB50_1M-r44	560	119	33	0.73	0.22	0.05769	0.00071	0.06788	0.00099	0.53991	0.01027	0.01151	0.00022	517.9	26.6	423.4	6	438.4	6.8	3.4	231.3	4.3	0.06767	0.00107	422.1	6.5	0.05181	0.0011	0.06739	0.00098	0.4814	0.01252	0.00676	0.00065	277.1	47.8	420.4	5.9	399	8.6	-5.4	136.1	12.9
SAB50_1M-r45	514	46	34	0.49	0.09	0.05775	0.00014	0.07732	0.00074	0.61565	0.00607	0.02625	0.00029	520.3	5.4	480.1	4.4	487.1	3.8	1.4	523.6	5.8	0.0772	0.00076	479.4	4.5	0.05377	0.00039	0.07694	0.00074	0.57038	0.00711	0.01764	0.00073	361.3	16	477.8	4.4	458.3	4.7	-4.2	353.4	14.5
SAB50_1M-r46	774	123	47	0.18	0.16	0.05786	0.0002	0.07026	0.0009	0.56052	0.00745	0.01337	0.00019	524.5	7.6	437.7	5.4	451.9	4.9	3.2	268.4	3.9	0.07004	0.00092	436.4	5.5	0.0564	0.00033	0.07013	0.0009	0.54541	0.00795	0.01174	0.00029	468.3	13	436.9	5.4	442	5.3	1.2	235.8	5.8
SAB501M_c1	341	26	23	0.35	0.08	0.05794	0.00111	0.07631	0.00134	0.60963	0.01589	0.02404	0.00058	527.7	41.4	474	8	483.3	10	2	480	11.4	0.07615	0.00145	473.1	8.7	0.0551	0.00154	0.07604	0.00134	0.57768	0.01922	0.01676	0.00255	416.3	61.2	472.4	8	463	12.5	-2	336	50.7
SAB501M_c2	486	34	32	0.39	0.07	0.05813	0.00059	0.07652	0.00115	0.61328	0.01113	0.02899	0.00101	534.7	22	475.3	6.9	485.6	7	2.2	577.5	19.8	0.07635	0.00122	474.3	7.3	0.05501	0.00078	0.07622	0.00115	0.57817	0.01215	0.0204	0.00157	412.7	31.6	473.6	6.9	463.3	7.9	-2.2	408.1	31.1
SAB501M_c3	15	11	1	5.53	0.71	0.05825	0.0006	0.07501	0.00227	0.60239	0.01926	0.02647	0.00099	539.1	22.4	466.2	13.6	478.7	12.2	2.6	528	19.4	0.0748	0.00235	465	14.1	0.01129	0.01669	0.07088	0.00254	0.11033	0.16316	0.01425	0.0041	0	0	441.5	15.4	106.3	161.4	-315.4	286	81.7
SAB501M_c4	497	81	39	0.05	0.17	0.05835	0.00042	0.09006	0.00111	0.72466	0.01031	0.02886	0.00043	543.1	15.6	555.9	6.5	553.4	6.1	-0.4	575	8.5	0.09009	0.00117	556.1	6.9	0.05794	0.00062	0.09002	0.00111	0.7192	0.01206	0.02828	0.00066	527.7	23.4	555.7	6.6	550.2	7.2	-1	563.7	12.9
SAB501M_c5	488	98	34	0.14	0.21	0.05845	0.00026	0.08015	0.00115	0.64596	0.00971	0.01779	0.00031	546.7	9.6	497	6.9	506	6	1.8	356.4	6.2	0.07999	0.00118	496.1	7.1	0.05734	0.00062	0.08004	0.00115	0.63284	0.01165	0.01667	0.00056	504.7	23.8	496.4	6.9	497.9	7.3	0.4	334	11.1
SAB501M_c6	147	191	12	0.2	1.33	0.05849	0.0005	0.09409	0.00145	0.75876	0.01338	0.02929	0.00053	548.1	18.6	579.7	8.6	573.3	7.8	-1.2	583.4	10.4	0.09419	0.00156	580.3	9.2	0.05685	0.0014	0.0939	0.00145	0.73595	0.02156	0.02899	0.00033	485.5	53.4	578.5	8.5	560	12.6	-3.4	577.6	6.5
SAB501M_c7	552	57	36	0.33	0.11	0.05861	0.00042	0.07553	0.00058	0.61035	0.00643	0.02375	0.00025	552.7	15.4	469.4	3.5	483.8	4.1	3	474.4	5	0.07531	0.00064	468.1	3.8	0.05594	0.00054	0.07528	0.00058	0.58065	0.00749	0.01881	0.00061	450.1	21.2	467.9	3.5	464.9	4.8	-0.6	376.6	12.1
SAB501M_c8	270	98	21	0.08	0.37	0.05866	0.00051	0.09096	0.00124	0.73567	0.01192	0.02745	0.00055	554.5	19	561.2	7.3	559.9	7	-0.2	547.2	10.7	0.09097	0.00132	561.3	7.8	0.05803	0.00087	0.09089	0.00124	0.72722	0.01497	0.02705	0.00057	530.9	32.4	560.8	7.3	554.9	8.8	-1	539.4	11.2
SAB501M_c9	469	165	38	0.15	0.36	0.05881	0.0005	0.09342	0.00097	0.75747	0.01015	0.02917	0.00037	559.9	18.4	575.7	5.7	572.5	5.8	-0.6	581.1	7.3	0.09346	0.00105	576	6.2	0.05757	0.0009	0.09328	0.00097	0.74043	0.01417	0.02834	0.0005	513.5	34	574.9	5.7	562.7	8.3	-2.2	564.8	9.9
SAB501M_c10	384	240	31	0.27	0.64	0.05882	0.00042	0.09231	0.00113	0.74867	0.01062	0.02831	0.00037	560.7	15.2	569.2	6.7	567.5	6.2	-0.2	564.3	7.2	0.09233	0.00121	569.3	7.1	0.05662	0.00085	0.09206	0.00113	0.71866	0.01415	0.0275	0.00028	476.7	32.6	567.7	6.7	549.9	8.4	-3.2	548.2	5.5
SAB501M_c11	173	64	16	-0.1	0.38	0.05883	0.00063	0.10437	0.00177	0.84653	0.01697	0.03241	0.00061	560.7	23.2	639.9	10.3	622.7	9.3	-2.8	644.6	12.1	0.10465	0.00188	641.6	11	0.05961	0.0014	0.10447	0.00178	0.8586	0.02511	0.03297	0.00088	589.5	50.2	640.5	10.4	629.4	13.9	-1.8	655.6	17.3
SAB501M_c12	304	153	23	0.17	0.52	0.05883	0.00016	0.08727	0.0008	0.70785	0.00675	0.02869	0.00075	560.7	5.8	539.4	4.8	543.5	4.1	0.8	571.7	14.7	0.08721	0.00084	539	5	0.05744	0.00062	0.08712	0.0008	0.69002	0.0101	0.02808	0.00074	508.7	23.6	538.5	4.8	532.8	6.1	-1	559.8	14.5
SAB501M_c13	126	44	11	0.47	0.36	0.05911	0.00136	0.10149	0.00263	0.82713	0.02864	0.03084	0.00089	571.1	49.4	623.1	15.4	612	16	-1.8	613.9	17.5	0.10167	0.00286	624.2	16.8	0.0553	0.00168	0.10102	0.00262	0.77018	0.03085	0.02805	0.00076	424.3	66.2	620.4	15.4	579.9	17.9	-7	559.2	15
SAB501M_c14	303	26	22	0.26	0.09	0.05911	0.00034	0.08353	0.00121	0.68075	0.01063	0.02775	0.00049	571.1	12.4	517.1	7.2	527.2	6.4	2	553.2	9.7	0.08335	0.00126	516.1	7.5	0.05699	0.00052	0.08331	0.00121	0.65463	0.01145	0.02254	0.00092	491.1	19.8	515.9	7.3	511.3	7	-0.8	450.4	18.2
SAB501M_c15	518	125	42	0.11	0.25	0.05919	0.00048	0.09447	0.00119	0.77104	0.01152	0.0321	0.00041	574.1	17.4	581.9	7	580.4	6.7	-0.2	638.6	8.1	0.09448	0.00126	582	7.5	0.05828	0.00051	0.09437	0.00119	0.75835	0.01197	0.0312	0.00019	540.3	19.2	581.3	7	573.1	7	-1.4	620.9	3.7
SAB501M_c16	493	221	40	0.18	0.46	0.05932	0.00025	0.09288	0.00118	0.75972	0.01017	0.02861	0.00044	578.9	9	572.6	7	573.8	5.8	0.2	570.1	8.8	0.09285	0.00124	572.4	7.3	0.0579	0.00049	0.09272	0.00118	0.7402	0.0116	0.02787	0.00026	525.9	18.2	571.6	7	562.5	6.8	-1.6	555.5	5.1
SAB501M_c17	217	217	19	0.15	1.03	0.05944	0.0004	0.10263	0.00104	0.84113	0.01026	0.03163	0.00048	583.3	14.6	629.8	6.1	619.8	5.7	-1.6	629.3	9.3	0.1028	0.00113	630.8	6.6	0.0582	0.00084	0.10248	0.00104	0.82236	0.01481	0.03131	0.00039	537.3	31.2	628.9	6.1	609.4	8.3	-3.2	623.1	7.7
SAB501M_c18	209	93	17	0.3	0.46	0.05954	0.00038	0.0948	0.00161	0.77822	0.01414	0.03189	0.00063	586.7	14	583.9	9.5	584.5	8.1	0.2	634.5	12.4	0.09479	0.0017	583.8	10	0.05709	0.00103	0.09452	0.00161	0.74396	0.01867	0.03059	0.00056	494.9	39.4	582.2	9.5	564.7	10.9	-3	608.9	11
SAB501M_c19	670	324	55	0.06	0.5	0.05971	0.00024	0.09426	0.00114	0.77603	0.00992	0.0283	0.00037	593.1	8.8	580.7	6.8	583.2	5.7	0.4	563.9	7.4	0.09421	0.0012	580.4	7.1	0.05923	0.00028	0.0942	0.00114	0.76925	0.01039	0.02806	0.00016	575.5	10	580.3	6.7	579.3	5.9	-0.2	559.2	3.2
SAB501M_c20	177	57	16	0.4	0.33	0.05987	0.00025	0.10434	0.00028	0.86133	0.00421	0.0321	0.00051	598.9	8.8	639.8	1.6	630.9	2.3	-1.4	638.6	9.9	0.10449	0.00033	640.7	1.9	0.05666	0.00059	0.10394	0.00028	0.81193	0.00919	0.0295	0.0006	478.1	22.8	637.4	1.6	603.5	5.1	-5.6	587.5	11.9
SAB501M_c21	207	210	17	0.19	1.04	0.06018	0.00077	0.09236	0.00076	0.76632	0.01168	0.0292	0.00047	610.1	27.4	569.5	4.5	577.6	6.7	1.4	581.8	9.2	0.09223	0.00089	568.7	5.2	0.05864	0.00093	0.09218	0.00076	0.74527	0.01359	0.02885	0.00041	553.7	34.2	568.4	4.5	565.5	8	-0.6	574.8	8.1
SAB501M_c22	318	160	28	0.31	0.52	0.06021	0.00033	0.10076	0.00125	0.83645	0.01141	0.03008	0.00047	611.1	11.8	618.9	7.4	617.2	6.3	-0.2	598.9	9.3	0.10078	0.00133	619	7.8	0.05769	0.00035	0.10045	0.00125	0.79899	0.01142	0.02881	0.00029	517.9	13.2	617.1	7.4	596.3	6.5	-3.4	574	5.6
SAB501M_c23	244	172	20	0.11	0.72	0.06022	0.00029	0.09248	0.00128	0.76792	0.01124	0.0278	0.00041	611.7	10.2	570.2	7.6	578.6	6.5	1.4	554.1	8	0.09233	0.00133	569.3	7.9	0.05931	0.00108	0.09238	0.00128	0.75538	0.0175	0.02749	0.00034	578.3	39.2	569.6	7.6	571.3	10.1	0.2	548.2	6.7
SAB501M_c24	191	274	17	0.67	1.47	0.0603	0.00063	0.10175	0.0019	0.84591	0.01809	0.03125	0.00064	614.3	22.4	624.6	11.1	622.4	10	-0.4	621.8	12.5	0.10177	0.00203	624.8	11.9	0.05492	0.00251	0.10108	0.00191	0.76541	0.03794	0.03029	0.00048	408.9	99.2	620.7	11.1	577.1	22	-7.6	603.1	9.5
SAB501M_c25	74	100	6	0.27	1.39	0.06051	0.00026	0.10015	0.00152	0.83559	0.01319	0.03018	0.00059	621.9	9.2	615.3	9	616.7	7.3	0.2	600.9	11.5	0.10012	0.00159	615.1	9.4	0.05833	0.00048	0.09988	0.00152	0.80328	0.01423	0.02977	0.00037	542.1	18	613.7	8.9	598.7	8.1	-2.6	592.9	7.2
SAB501M_c26	253	119	23	0.24	0.48	0.06055	0.00033	0.10362	0.00094	0.86511	0.00915	0.03286	0.0005	623.3	11.8	635.6	5.5	632.9	5	-0.4	653.4	9.7	0.10365	0.00101	635.8	5.9	0.05859	0.00095	0.10338	0.00094	0.83508	0.01578	0.03177	0.00061	551.9	34.8	634.2	5.5	616.4	8.7	-2.8	632.1	11.9
SAB501M_c27	324	328	26	0.3	1.04	0.06065	0.00026	0.09433	0.00125	0.78885	0.01097	0.02987	0.00041	626.9	9.4	581.1	7.3	590.5	6.2	1.6	594.7	7.9	0.09416	0.0013	580.1	7.6	0.05825	0.00088	0.09406	0.00125	0.75543	0.01538	0.0293	0.0002	539.3	32.6	579.5	7.4	571.4	9	-1.4	583.7	4
SAB501M_c28	635	62	51	0.15	0.1	0.06093	0.00038	0.09195	0.00191	0.77253	0.01677	0.02367	0.00055	636.9	13.6	567.1	11.3	581.2	9.6	2.4	472.8	10.8	0.09172	0.002	565.7	11.8	0.05972	0.00042	0.09182	0.00191	0.75608	0.01679	0.02079	0.00042	593.5	15.2	566.3	11.3	571.7	9.7	1	415.8	8.3
SAB501M_c29	349	273	33	0.01	0.8	0.06151	0.00044	0.1089	0.00214	0.92367	0.01931	0.03366	0.0007	657.3	15.2	666.4	12.5	664.3	10.2	-0.4	669.1	13.7	0.10894	0.00226	666.6	13.2	0.06142	0.00054	0.10889	0.00214	0.92215	0.02015	0.03363	0.00025	653.9	19	666.3	12.4	663.5	10.7	-0.4	668.4	4.9
SAB501M_c30	246	125	26	0.05	0.52	0.06195	0.00041	0.12008	0.00276	1.02576	0.02451	0.03611	0.00088	672.5	14.2	731	15.8	716.8	12.4	-2	716.9	17.2	0.12033	0.00289	732.5	16.7	0.06154	0.00062	0.12002	0.00276	1.01849	0.02582	0.03587	0.00038	658.3	21.6	730.7	15.9	713.2	13.1	-2.4	712.2	7.4
SAB501M_c31	226	126	23	0	0.57	0.06293	0.00044	0.11947	0.00192	1.03668	0.01816	0.03811	0.00079	706.1	14.8	727.5	11.1	722.3	9.1	-0.8	755.9	15.4	0.11955	0.00204	728	11.8	0.0629	0.00066	0.11946	0.00192	1.03606	0.02026	0.03809	0.00049	704.9	22.2	727.5	11.1	722	10.2	-0.8	755.6	9.5
SAB501M_c32	123	52	12	0.33	0.43	0.06392	0.00071	0.11566	0.00087	1.01934	0.01363	0.03535	0.0005	738.9	23.4	705.5	5	713.6	6.9	1.2	702.2	9.8	0.1155	0.001	704.6	5.8	0.06131	0.001	0.11529	0.00087	0.97468	0.01793	0.03355	0.0006	650.3	34.8	703.4	5	690.9	9.3	-1.8	666.9	11.8
SAB501M_c33	529	280	46	1.1	0.54	0.06441	0.0003	0.10112	0.00194	0.89798	0.0177	0.03064	0.00069	755.1	9.8	621	11.4	650.6	9.5	4.6	610	13.5	0.10059	0.00201	617.9	11.8	0.05559	0.00225	0.10003	0.00193	0.76668	0.03446	0.02642	0.00099	435.9	87.6	614.6	11.3	577.9	20	-6.4	527	19.5
SAB50 1300ºC 90 d
SAB50_3M-r1	669	189	56	0.14	0.29	0.05087	0.00256	0.09683	0.00368	0.67922	0.04279	0.03006	0.0018	235.1	112	595.8	21.6	526.3	26.2	-13.2	598.6	35.3	0.09795	0.0041	602.4	24.1	0.04972	0.00262	0.0967	0.00368	0.66295	0.04312	0.02908	0.00145	182.1	118.2	595	21.6	516.4	26.7	-15.2	579.3	28.4
SAB50_3M-r2	278	25	19	0.18	0.09	0.05107	0.00469	0.07759	0.00319	0.54636	0.05497	0.02349	0.00186	244.1	198.8	481.7	19.1	442.6	36.7	-8.8	469.2	36.8	0.07815	0.00373	485.1	22.3	0.04962	0.00471	0.07745	0.00319	0.52985	0.05484	0.0204	0.00171	177.1	207.6	480.9	19.1	431.7	37.1	-11.4	408.1	33.9
SAB50_3M-r3	335	55	24	0.08	0.17	0.05524	0.00057	0.08393	0.00302	0.63923	0.02395	0.02627	0.0011	421.9	22.8	519.5	18	501.8	14.9	-3.6	524	21.6	0.08419	0.00314	521.1	18.7	0.05457	0.00081	0.08386	0.00302	0.63102	0.02469	0.02541	0.00088	394.9	32.8	519.1	18	496.7	15.5	-4.6	507.2	17.3
SAB50_3M-r4	414	135	29	0.25	0.33	0.05532	0.00049	0.08163	0.0038	0.62267	0.0295	0.0245	0.00125	425.3	19.6	505.8	22.7	491.5	18.6	-3	489.2	24.6	0.08182	0.00391	507	23.4	0.05332	0.00074	0.08143	0.00379	0.5986	0.02918	0.02324	0.0006	342.3	31.2	504.6	22.6	476.3	18.7	-6	464.2	11.9
SAB50_3M-r5	262	34	17	0.23	0.13	0.05558	0.00022	0.07321	0.00131	0.56103	0.0103	0.02235	0.00049	435.5	8.8	455.5	7.9	452.2	6.7	-0.8	446.8	9.8	0.07325	0.00135	455.7	8.1	0.05373	0.00077	0.07305	0.00131	0.54111	0.01255	0.0197	0.001	359.7	31.8	454.5	7.9	439.2	8.3	-3.4	394.4	20
SAB50_3M-r6	468	35	33	0.06	0.08	0.05565	0.00032	0.08234	0.00162	0.63177	0.01295	0.02745	0.00064	438.3	12.8	510.1	9.7	497.2	8.1	-2.6	547.3	12.6	0.08253	0.00169	511.2	10.1	0.05515	0.00048	0.08229	0.00162	0.6257	0.01363	0.02605	0.00096	418.1	19.2	509.8	9.7	493.4	8.5	-3.4	519.8	19
SAB50_3M-r7	342	26	23	-0.03	0.08	0.05585	0.00021	0.07697	0.00086	0.5927	0.00698	0.02466	0.00057	446.3	8.4	478	5.1	472.6	4.5	-1.2	492.3	11.2	0.07703	0.00089	478.4	5.3	0.05607	0.00059	0.07699	0.00086	0.59525	0.00937	0.02525	0.00143	455.3	23	478.1	5.1	474.2	6	-0.8	503.9	28.1
SAB50_3M-r8	365	39	24	0.22	0.11	0.05595	0.0001	0.07565	0.00368	0.58355	0.02837	0.02427	0.00122	450.3	3.8	470.1	22.1	466.7	18.3	-0.8	484.7	24	0.07568	0.00372	470.3	22.4	0.05416	0.00075	0.07548	0.00367	0.56372	0.02857	0.02109	0.00127	377.9	31	469.1	22	453.9	18.7	-3.4	421.7	25.2
SAB50_3M-r9	439	48	31	0.12	0.11	0.05597	0.00033	0.08162	0.00109	0.62992	0.00918	0.02565	0.00054	451.3	13	505.8	6.5	496	5.7	-2	511.8	10.6	0.08176	0.00114	506.6	6.8	0.05504	0.00042	0.08153	0.00109	0.6187	0.00977	0.0239	0.00062	413.9	17	505.2	6.5	489	6.1	-3.4	477.3	12.1
SAB50_3M-r10	439	45	30	0.1	0.1	0.05598	0.00032	0.07786	0.00116	0.60099	0.00958	0.0255	0.00046	451.7	12.6	483.3	6.9	477.9	6.1	-1.2	508.9	9.1	0.07792	0.0012	483.7	7.2	0.05515	0.00045	0.07778	0.00116	0.59143	0.01028	0.02389	0.00063	418.3	18	482.9	7	471.8	6.6	-2.4	477.1	12.4
SAB50_3M-r11	431	30	29	0.18	0.07	0.05606	0.00058	0.07855	0.00096	0.6072	0.0097	0.02546	0.00047	454.9	22.6	487.5	5.7	481.8	6.2	-1.2	508	9.3	0.07864	0.00104	488	6.2	0.05461	0.001	0.07841	0.00096	0.59047	0.01315	0.02133	0.00219	396.5	40.4	486.7	5.8	471.2	8.5	-3.2	426.5	43.3
SAB50_3M-r12	337	11	23	0.25	0.03	0.05619	0.0002	0.07968	0.00178	0.61733	0.01397	0.02474	0.00113	459.9	8	494.2	10.6	488.2	8.8	-1.2	493.9	22.3	0.07976	0.00183	494.7	10.9	0.05417	0.0006	0.07948	0.00178	0.5937	0.01495	0.01274	0.00327	378.3	24.6	493	10.6	473.2	9.5	-4.2	255.8	65.4
SAB50_3M-r13	350	28	24	0.24	0.08	0.05627	0.00059	0.07983	0.00128	0.61931	0.01185	0.02494	0.00044	462.9	23	495.1	7.6	489.4	7.4	-1.2	497.9	8.6	0.07991	0.00136	495.6	8.2	0.05433	0.00083	0.07964	0.00128	0.59654	0.01342	0.02004	0.0014	384.7	34	494	7.7	475	8.5	-4	401.1	27.8
SAB50_3M-r14	185	3	11	0.62	0.01	0.05633	0.0006	0.07135	0.00261	0.55412	0.02113	0.03123	0.00258	465.3	23.4	444.3	15.8	447.7	13.9	0.8	621.5	50.7	0.0713	0.00271	444	16.4	0.05137	0.00155	0.07091	0.0026	0.50233	0.02394	-0.03042	-0.01679	257.7	68	441.7	15.7	413.3	16.3	-6.8	-624.4	-347.1
SAB50_3M-r15	349	31	22	0.15	0.09	0.05642	0.00032	0.07312	0.00307	0.56881	0.02407	0.0237	0.00116	468.9	12.4	454.9	18.4	457.2	15.7	0.6	473.4	23	0.07306	0.00313	454.6	18.8	0.05525	0.00057	0.07301	0.00306	0.55618	0.02411	0.02124	0.00111	422.3	23	454.3	18.4	449	15.8	-1.2	424.7	22
SAB50_3M-r16	429	46	31	0.26	0.11	0.05642	0.00017	0.08233	0.00312	0.6405	0.02432	0.02483	0.00114	469.1	6.6	510	18.6	502.6	15.1	-1.4	495.7	22.5	0.08243	0.00318	510.6	19	0.05433	0.00092	0.08212	0.00311	0.61517	0.02562	0.02078	0.00176	384.9	37.6	508.7	18.5	486.8	16.2	-4.4	415.6	34.9
SAB50_3M-r17	341	26	25	0.32	0.08	0.05646	0.00046	0.08579	0.00489	0.66783	0.03843	0.02679	0.00165	470.3	18.2	530.6	29.1	519.4	23.7	-2.2	534.3	32.5	0.08596	0.00502	531.6	29.9	0.05387	0.00075	0.08552	0.00487	0.63526	0.03733	0.01954	0.00167	365.7	31.4	529	29	499.4	23.5	-6	391.1	33.2
SAB50_3M-r18	411	31	29	-0.02	0.08	0.05648	0.00037	0.08112	0.00185	0.63176	0.01498	0.02637	0.00101	471.5	14.2	502.8	11	497.2	9.4	-1.2	526	19.9	0.0812	0.00193	503.3	11.5	0.05663	0.00086	0.08114	0.00185	0.63352	0.0175	0.02677	0.00212	477.1	33.2	502.9	11.1	498.3	11	-1	533.8	41.7
SAB50_3M-r19	493	39	34	0.11	0.08	0.05655	0.00043	0.08014	0.00299	0.62489	0.02378	0.02458	0.00116	474.1	16.8	497	17.9	492.9	15	-0.8	490.8	23	0.0802	0.00308	497.3	18.4	0.05566	0.00061	0.08005	0.00298	0.61437	0.02398	0.02233	0.00124	438.9	24.2	496.4	17.8	486.3	15.2	-2	446.3	24.7
SAB50_3M-r20	554	7	38	0.14	0.01	0.05686	0.00031	0.07943	0.00171	0.62267	0.01387	0.02704	0.00108	486.1	12	492.7	10.3	491.5	8.7	-0.2	539.3	21.3	0.07944	0.00178	492.8	10.7	0.05577	0.00048	0.07932	0.00171	0.60995	0.01433	0.00991	0.00533	443.3	18.8	492.1	10.3	483.5	9.1	-1.8	199.4	107
SAB50_3M-r21	236	25	16	0.18	0.11	0.05708	0.00014	0.0802	0.00185	0.63114	0.01468	0.02701	0.00075	494.5	5.4	497.3	11.1	496.8	9.2	-0.2	538.7	14.9	0.0802	0.0019	497.3	11.4	0.05561	0.00109	0.08006	0.00185	0.61382	0.01879	0.02422	0.00195	436.9	43.2	496.5	11.1	486	11.9	-2.2	483.7	38.5
SAB50_3M-r22	232	31	14	0.51	0.14	0.05719	0.00038	0.06889	0.00241	0.54325	0.01936	0.01399	0.00202	498.9	14.6	429.5	14.6	440.6	12.9	2.6	280.9	40.4	0.06873	0.00248	428.5	15	0.05309	0.00086	0.06854	0.0024	0.50172	0.01947	0.0086	0.00218	332.5	36.6	427.4	14.5	412.9	13.3	-3.6	173	43.8
SAB50_3M-r23	260	40	17	0.31	0.16	0.0573	0.00029	0.07512	0.00281	0.59348	0.02242	0.01908	0.00076	503.1	11	466.9	16.9	473.1	14.4	1.4	381.9	15	0.07501	0.00288	466.3	17.3	0.05482	0.00142	0.07489	0.00281	0.56609	0.02589	0.01602	0.00161	404.9	57.2	465.6	16.9	455.5	16.9	-2.2	321.2	32.2
SAB50_3M-r24	298	16	19	0.54	0.05	0.05731	0.00047	0.07426	0.00317	0.58682	0.02551	0.02442	0.00121	503.5	17.8	461.8	19.1	468.8	16.4	1.4	487.6	24	0.07415	0.00326	461.1	19.6	0.053	0.00065	0.07387	0.00315	0.53983	0.02406	0.00928	0.0016	328.9	27.6	459.4	18.9	438.3	16	-4.8	186.7	32
SAB50_3M-r25	332	30	25	0.73	0.09	0.05748	0.00039	0.08635	0.00234	0.68437	0.01915	0.02732	0.00081	510.1	14.8	533.9	13.9	529.4	11.6	-0.8	544.7	15.9	0.08641	0.00243	534.3	14.4	0.05162	0.00129	0.08573	0.00233	0.61013	0.02266	0.01323	0.00278	268.5	56.4	530.2	13.8	483.6	14.3	-9.6	265.5	55.4
SAB50_3M-r26	557	47	37	1.02	0.09	0.05794	0.00074	0.07589	0.00874	0.60625	0.07028	0.02683	0.00314	527.5	27.6	471.5	52.6	481.2	45.4	2	535	61.8	0.07573	0.0089	470.6	53.6	0.04974	0.00113	0.07513	0.00866	0.5152	0.06053	0.00818	0.00186	182.7	52	467	52.1	421.9	41.4	-10.6	164.6	37.3
SAB50_3M-c1	399	476	33	0.29	1.22	0.05824	0.00049	0.09558	0.00144	0.76747	0.01328	0.02681	0.0005	538.7	18.4	588.4	8.5	578.3	7.6	-1.8	534.7	9.7	0.09572	0.00152	589.3	9	0.05591	0.00068	0.0953	0.00144	0.73465	0.01453	0.02634	0.00027	448.7	27	586.8	8.5	559.3	8.6	-5	525.5	5.3
SAB50_3M-c2	319	72	26	0.09	0.23	0.05857	0.00059	0.09593	0.00096	0.77475	0.01099	0.03041	0.00046	551.3	21.8	590.5	5.6	582.5	6.3	-1.4	605.5	9.1	0.09605	0.00104	591.2	6.1	0.05787	0.00082	0.09585	0.00096	0.7648	0.01358	0.02966	0.00067	524.9	30.8	590	5.6	576.8	7.9	-2.2	590.6	13
SAB50_3M-c3	104	27	8	0.57	0.27	0.05861	0.00015	0.08744	0.00415	0.70662	0.03356	0.02859	0.00147	552.7	5.6	540.4	24.7	542.7	20.1	0.4	569.7	29	0.08739	0.00424	540.1	25.2	0.05402	0.00157	0.08695	0.00413	0.64764	0.03611	0.02474	0.00133	372.1	64	537.4	24.5	507	22.5	-6	494	26.3
SAB50_3M-c4	204	444	18	0.02	2.23	0.05877	0.00032	0.09991	0.00181	0.80955	0.01535	0.03009	0.00056	558.5	11.8	613.9	10.7	602.2	8.6	-2	599.1	10.9	0.1001	0.00191	615	11.2	0.0586	0.0014	0.09989	0.00182	0.80713	0.02444	0.03007	0.00019	552.5	51.2	613.8	10.7	600.8	13.8	-2.2	598.8	3.7
SAB50_3M-c5	172	89	12	0.31	0.53	0.05948	0.00098	0.08108	0.00415	0.66499	0.03576	0.01546	0.00103	584.7	35.6	502.6	24.8	517.7	22.1	3	310	20.5	0.08085	0.0043	501.2	25.7	0.05701	0.00163	0.08084	0.00414	0.63548	0.03735	0.01447	0.0008	492.1	62	501.1	24.7	499.5	23.5	-0.4	290.4	15.9
SAB50_3M-c6	191	69	16	0.32	0.37	0.05995	0.00026	0.095	0.00289	0.78535	0.0241	0.03032	0.00094	601.9	9.2	585.1	17.1	588.5	13.8	0.6	603.7	18.4	0.09494	0.00298	584.7	17.6	0.05744	0.00061	0.09471	0.00288	0.7501	0.02432	0.02865	0.00038	508.5	23.4	583.3	16.9	568.3	14.2	-2.6	570.9	7.4
SAB50_3M-c7	105	35	6	0.44	0.34	0.06011	0.00031	0.06651	0.00867	0.55127	0.07193	0.04155	0.00546	607.7	11	415.1	52.6	445.8	48.2	6.8	822.8	106.2	0.06606	0.00873	412.4	53	0.05661	0.00248	0.06622	0.00864	0.51685	0.07112	0.03976	0.00132	476.3	93.8	413.4	52.5	423	48.7	2.2	787.9	25.7
SAB50_3M-c8	392	127	37	0.12	0.33	0.06029	0.00018	0.11014	0.00204	0.9156	0.01715	0.03543	0.00074	614.1	6.4	673.5	11.8	660	9.1	-2	703.7	14.4	0.11037	0.00212	674.9	12.3	0.05934	0.00066	0.11001	0.00204	0.90002	0.01974	0.03461	0.00061	579.5	24.2	672.8	11.8	651.7	10.6	-3.2	687.7	12
SAB50_3M-c9	215	78	17	0.28	0.37	0.06044	0.00036	0.0916	0.00188	0.76336	0.01628	0.02929	0.00069	619.5	12.6	565	11.1	575.9	9.4	1.8	583.5	13.6	0.09141	0.00196	563.9	11.6	0.0582	0.00089	0.09135	0.00187	0.73311	0.01891	0.02786	0.00058	537.5	33	563.5	11.1	558.4	11.2	-1	555.4	11.5
SAB50_3M-c10	335	45	25	1.12	0.14	0.06065	0.00022	0.08547	0.00113	0.71479	0.0098	0.02863	0.00093	626.9	8	528.7	6.7	547.6	5.8	3.4	570.5	18.3	0.08517	0.00118	526.9	7	0.05166	0.00182	0.08453	0.00113	0.60219	0.0228	0.01428	0.00281	270.7	78.8	523.1	6.7	478.6	14.5	-9.2	286.5	56
SAB50_3M-c11	325	65	28	0.36	0.2	0.06096	0.0009	0.09828	0.00129	0.82603	0.01627	0.03202	0.00072	637.9	31.2	604.3	7.6	611.4	9.1	1.2	637.1	14.1	0.09814	0.00142	603.5	8.4	0.05809	0.00098	0.09793	0.00128	0.78438	0.01701	0.02846	0.00074	533.1	36.6	602.3	7.6	588	9.7	-2.4	567.1	14.5
SAB50_3M-c12	50	22	5	0.77	0.46	0.06299	0.00155	0.1178	0.00346	1.02303	0.03924	0.03759	0.00162	707.7	51.6	717.9	20	715.4	19.9	-0.4	745.7	31.6	0.11783	0.00379	718.1	21.9	0.0568	0.00272	0.11692	0.00345	0.91574	0.05163	0.03354	0.0018	483.9	102.4	712.8	19.9	660.1	27.7	-8	666.8	35.2
SAB50_3M-c13	460	121	39	0.8	0.27	0.06313	0.00062	0.09802	0.00318	0.85319	0.02896	0.03298	0.00136	712.5	20.8	602.8	18.7	626.4	16	3.8	655.8	26.6	0.09761	0.00331	600.4	19.5	0.05676	0.00102	0.09726	0.00316	0.76127	0.02842	0.027	0.00103	482.5	39.2	598.4	18.6	574.7	16.5	-4.2	538.4	20.3
SAB50_3M-c14	55	21	4	2.2	0.39	0.06348	0.00217	0.07751	0.00846	0.67837	0.07758	0.02879	0.00324	724.3	70.8	481.2	50.8	525.8	48.1	8.4	573.7	63.8	0.07682	0.0087	477.1	52.3	0.0457	0.0027	0.07583	0.00828	0.47787	0.05932	0.01965	0.00108	0	119.1	471.2	49.8	396.6	41.6	-18.8	393.3	21.3
SAB50_3M-c15	66	42	5	1.13	0.65	0.06396	0.00146	0.08177	0.00606	0.72111	0.05588	0.0225	0.00184	740.3	47.4	506.7	36.2	551.3	33.5	8	449.7	36.4	0.08107	0.00624	502.5	37.3	0.05494	0.00255	0.08087	0.00599	0.61258	0.05363	0.01957	0.00075	409.9	100.6	501.3	35.8	485.2	34.4	-3.4	391.8	14.8
SAB50_3M-c16	75	52	9	0.43	0.71	0.06479	0.00034	0.13117	0.00155	1.17174	0.01514	0.04053	0.00082	767.5	11	794.6	8.9	787.5	7.1	-1	802.9	16	0.13132	0.00166	795.4	9.5	0.0614	0.00152	0.13064	0.00156	1.10601	0.03069	0.03891	0.00092	653.3	52.4	791.5	8.9	756.3	15	-4.6	771.5	17.9
SAB50_3M-c17	165	174	18	0.05	1.08	0.06831	0.00038	0.12499	0.00782	1.17725	0.07393	0.03561	0.00242	877.9	11.6	759.2	44.9	790	35	3.8	707.2	47.2	0.12434	0.00803	755.5	46.2	0.06793	0.00081	0.12494	0.00782	1.17013	0.07465	0.0355	0.00044	866.3	24.6	758.9	44.9	786.7	35.5	3.6	704.9	8.6
SAB50_3M-c18	380	89	56	0.14	0.24	0.07339	0.00103	0.16894	0.00814	1.70955	0.08585	0.05199	0.00262	1024.7	28.2	1006.3	45.1	1012.1	32.7	0.6	1024.2	50.4	0.16878	0.00872	1005.4	48.3	0.07228	0.00106	0.16872	0.00813	1.68153	0.08493	0.04997	0.00081	993.9	29.6	1005.1	45	1001.6	32.7	-0.4	985.6	15.6
SAB50_3M-c19	140	61	22	0.37	0.44	0.07344	0.00068	0.18064	0.00208	1.82921	0.02695	0.05467	0.00075	1026.3	18.4	1070.5	11.4	1056	9.7	-1.4	1075.8	14.3	0.18105	0.00236	1072.7	12.9	0.07052	0.00092	0.18001	0.00207	1.75032	0.03117	0.05162	0.00066	943.5	26.6	1067	11.3	1027.3	11.6	-3.8	1017.2	12.7
SAB50_3M-c20	198	55	33	0.16	0.28	0.09984	0.00257	0.19197	0.00584	2.64268	0.10536	0.09543	0.003	1621.1	47.2	1132	31.6	1312.6	29.8	13.8	1842	55.4	0.18597	0.00659	1099.5	35.9	0.09863	0.00263	0.19169	0.00583	2.60693	0.10592	0.09327	0.00115	1598.5	49	1130.5	31.6	1302.6	30.3	13.2	1802.2	21.2
SAB50_3M-c21	107	93	17	0.2	0.9	0.11112	0.00235	0.18598	0.01149	2.84942	0.18604	0.05201	0.00332	1817.9	37.8	1099.5	62.7	1368.7	50.3	19.6	1024.7	63.8	0.17697	0.01197	1050.4	65.9	0.10966	0.00239	0.18564	0.01147	2.80679	0.18415	0.0512	0.00078	1793.7	39.2	1097.7	62.6	1357.3	50.3	19.2	1009.1	15
SAB50_3M-c22	350	274	108	0.05	0.8	0.11893	0.00038	0.35757	0.01725	5.86333	0.28346	0.1034	0.00501	1940.1	5.8	1970.6	82.4	1955.8	42.8	-0.8	1988.6	92.1	0.35876	0.02054	1976.3	98.2	0.11859	0.0004	0.35743	0.01724	5.84435	0.28341	0.10301	0.00051	1935.1	6	1970	82.4	1953	42.9	-0.8	1981.4	9.3
SAB50_3M-c23	97	108	27	0.08	1.15	0.12067	0.00049	0.32621	0.00844	5.42733	0.14216	0.09546	0.00294	1966.1	7.2	1820	41.2	1889.2	22.7	3.6	1842.6	54.2	0.32132	0.00976	1796.2	47.8	0.12007	0.00064	0.32599	0.00844	5.39693	0.14398	0.09502	0.00152	1957.3	9.6	1818.9	41.2	1884.4	23.1	3.4	1834.5	28
SAB50_3M-c24	100	21	52	0.12	0.21	0.21294	0.00702	0.60157	0.1986	17.6619	5.85972	0.12437	0.04931	2928.1	52.2	3036.2	853.5	2971.5	382.7	-2.2	2369.2	906.4	0.60404	0.25876	3046.1	1134.1	0.2122	0.00703	0.60108	0.19843	17.5862	5.83524	0.11853	0.01663	2922.5	52.6	3034.2	853	2967.4	382.6	-2.2	2263.8	302.7
SAB50 1300ºC 180 d
SAB50_6M-r1	223	42	11	2.23	0.2	0.05814	0.00096	0.05741	0.00392	0.46019	0.03237	0.00953	0.00076	535.1	35.8	359.8	23.9	384.4	22.8	6.4	191.7	15.3	0.05707	0.00402	357.8	24.5	0.03998	0.00166	0.05613	0.00384	0.30943	0.02479	-0.00415	-0.00102	0	0	352.1	23.5	273.7	19.4	-28.6	-84	-20.7
SAB50_6M-r2	469	42	26	1.06	0.09	0.05799	0.00078	0.06471	0.00126	0.51743	0.01222	0.01451	0.00047	529.5	29	404.2	7.6	423.4	8.2	4.6	291.1	9.5	0.06443	0.00133	402.5	8	0.04945	0.00122	0.06403	0.00125	0.43655	0.01384	-0.00117	-0.00164	169.3	56.6	400.1	7.6	367.8	9.8	-8.8	-23.7	-33.1
SAB50_6M-r3	252	114	15	1.66	0.47	0.06055	0.00045	0.06715	0.00101	0.56058	0.00944	0.01151	0.0008	623.3	16	418.9	6.1	451.9	6.2	7.4	231.3	15.9	0.06666	0.00106	416	6.4	0.04715	0.00149	0.06604	0.001	0.42938	0.01515	0.00654	0.00091	0	130.9	412.3	6.1	362.7	10.8	-13.6	131.8	18.2
SAB50_6M-r4	415	271	25	0.46	0.67	0.05355	0.00031	0.06831	0.00267	0.50437	0.0199	0.01996	0.00083	352.1	13.2	426	16.1	414.7	13.6	-2.8	399.4	16.5	0.06846	0.00274	426.9	16.5	0.04986	0.00056	0.068	0.00265	0.46744	0.01905	0.01899	0.0003	188.3	25.8	424.1	16	389.4	13.2	-9	380.1	5.9
SAB50_6M-r5	450	34	27	0.42	0.08	0.05592	0.00046	0.06944	0.00111	0.5354	0.00963	0.02136	0.00054	449.3	18	432.8	6.8	435.4	6.4	0.6	427.2	10.7	0.06939	0.00117	432.5	7.1	0.05252	0.00108	0.06914	0.00111	0.50069	0.01316	0.01341	0.00216	308.1	46	431	6.7	412.2	9	-4.6	269.2	43.2
SAB50_6M-r6	270	33	17	1.05	0.12	0.05727	0.00113	0.07101	0.00216	0.56071	0.02035	0.02295	0.0008	501.9	43	442.2	13	452	13.3	2.2	458.6	15.8	0.07085	0.00229	441.3	13.8	0.04882	0.0023	0.07027	0.00215	0.47306	0.02663	0.01047	0.00278	139.5	107	437.8	12.9	393.3	18.5	-11.4	210.4	55.7
SAB50_6M-r7	321	33	20	0.72	0.11	0.05278	0.0014	0.07159	0.00187	0.52095	0.01944	0.02249	0.00078	319.3	59.4	445.7	11.3	425.8	13.1	-4.6	449.5	15.5	0.07187	0.00204	447.4	12.3	0.04694	0.00184	0.07108	0.00186	0.46003	0.02172	0.01243	0.00196	0	137.1	442.6	11.2	384.3	15.2	-15.2	249.7	39.1
SAB50_6M-r8	383	36	24	1.5	0.1	0.05985	0.00064	0.07168	0.00258	0.5915	0.02223	0.01483	0.00076	598.1	23	446.3	15.6	471.8	14.3	5.4	297.4	15.1	0.0713	0.00267	444	16.1	0.04771	0.0014	0.07061	0.00255	0.46451	0.02164	-0.0081	-0.00224	0	152.9	439.8	15.3	387.4	15.1	-13.6	-164.5	-45.5
SAB50_6M-r9	303	54	19	0.66	0.18	0.05678	0.00055	0.07231	0.00134	0.56615	0.01182	0.02457	0.00105	483.1	21.4	450.1	8.1	455.5	7.7	1.2	490.6	20.7	0.07223	0.00141	449.6	8.5	0.05146	0.00063	0.07184	0.00133	0.50973	0.01146	0.01913	0.00099	261.5	28	447.2	8	418.3	7.8	-7	383	19.6
SAB50_6M-r10	456	33	29	0.25	0.07	0.05475	0.00017	0.07313	0.00232	0.55207	0.01762	0.02558	0.00144	402.1	7	455	14	446.3	11.5	-2	510.5	28.4	0.07325	0.00238	455.7	14.3	0.05273	0.00129	0.07295	0.00232	0.53041	0.02135	0.02047	0.00325	317.3	54.6	453.9	14	432.1	14.3	-5	409.6	64.5
SAB50_6M-r11	338	25	21	0.28	0.08	0.05585	0.00067	0.07325	0.00197	0.56407	0.0166	0.02597	0.00081	446.5	26.6	455.7	11.9	454.2	10.9	-0.4	518.2	15.9	0.07326	0.00207	455.8	12.5	0.05361	0.00099	0.07304	0.00196	0.5399	0.01769	0.02036	0.00173	354.7	41	454.5	11.8	438.4	11.8	-3.6	407.3	34.2
SAB50_6M-r12	404	38	26	0.42	0.1	0.05693	0.00048	0.07383	0.00192	0.57954	0.01582	0.01915	0.00061	488.9	18.4	459.2	11.5	464.2	10.3	1	383.4	12.1	0.07375	0.00198	458.7	11.9	0.05354	0.00071	0.07352	0.00191	0.54277	0.01596	0.01247	0.00102	351.9	29.6	457.3	11.4	440.2	10.5	-3.8	250.4	20.3
SAB50_6M-r13	423	63	27	0.8	0.15	0.0576	0.00027	0.07441	0.00131	0.59094	0.01077	0.01328	0.00032	514.7	10	462.7	7.9	471.5	6.9	1.8	266.6	6.4	0.07428	0.00137	461.9	8.2	0.05114	0.00067	0.07382	0.0013	0.52049	0.01161	0.00516	0.00073	247.1	30	459.1	7.8	425.5	7.8	-7.8	104.1	14.8
SAB50_6M-r14	346	45	22	0.42	0.13	0.05718	0.00044	0.07464	0.00087	0.58847	0.00824	0.02268	0.00057	498.5	17	464	5.2	469.9	5.3	1.2	453.3	11.2	0.07453	0.00092	463.4	5.5	0.0538	0.00081	0.07433	0.00087	0.55139	0.01072	0.01774	0.00105	362.9	33.6	462.2	5.2	445.9	7	-3.6	355.4	21
SAB50_6M-r15	399	61	26	0.77	0.16	0.05692	0.00049	0.0749	0.00153	0.5878	0.01304	0.02212	0.00058	488.3	18.8	465.6	9.2	469.5	8.4	0.8	442.2	11.5	0.07483	0.0016	465.2	9.6	0.05071	0.00135	0.07433	0.00153	0.51967	0.01753	0.01443	0.00149	227.5	60.2	462.2	9.2	424.9	11.7	-8.8	289.5	29.7
SAB50_6M-r16	267	25	17	0.4	0.1	0.05633	0.00065	0.07494	0.00106	0.58199	0.01062	0.02536	0.00052	465.3	25.2	465.8	6.3	465.7	6.8	0	506.1	10.2	0.07493	0.00114	465.8	6.8	0.05315	0.00246	0.07465	0.00108	0.54707	0.02656	0.01898	0.00446	335.3	101.6	464.1	6.5	443.1	17.6	-4.8	380	88.7
SAB50_6M-r17	350	32	23	0.17	0.09	0.05644	0.00065	0.07522	0.0004	0.58539	0.00746	0.02382	0.00051	469.9	25.4	467.5	2.4	467.9	4.8	0	475.8	10	0.0752	0.00047	467.4	2.8	0.05509	0.00071	0.07509	0.0004	0.57038	0.00827	0.021	0.00074	415.9	28.6	466.8	2.4	458.3	5.4	-1.8	420	14.7
SAB50_6M-r18	278	29	18	0.68	0.11	0.05447	0.00026	0.07616	0.00167	0.57202	0.01285	0.02511	0.00092	390.7	10.6	473.2	10.1	459.3	8.3	-3	501.2	18.2	0.07637	0.00174	474.4	10.5	0.04901	0.00088	0.07565	0.00166	0.5112	0.01462	0.01517	0.00161	148.3	41.4	470.1	10	419.3	9.9	-12.2	304.4	32.1
SAB50_6M-r19	352	35	23	0.55	0.1	0.0561	0.00047	0.07637	0.00115	0.59074	0.01015	0.02482	0.00042	456.5	18.4	474.4	6.9	471.3	6.5	-0.6	495.5	8.3	0.0764	0.00121	474.6	7.3	0.05171	0.00114	0.07596	0.00114	0.54156	0.01462	0.01634	0.00189	272.7	49.8	471.9	6.8	439.5	9.7	-7.4	327.5	37.6
SAB50_6M-r20	377	32	25	0.8	0.09	0.05567	0.00075	0.07636	0.00389	0.58615	0.0309	0.02194	0.00115	439.3	29.8	474.4	23.4	468.4	20	-1.2	438.6	22.8	0.07645	0.00403	474.9	24.2	0.04926	0.00161	0.07576	0.00386	0.5146	0.03122	0.00755	0.00299	160.3	74.8	470.8	23.2	421.5	21.1	-11.6	152	60.1
SAB50_6M-r21	150	43	10	0.71	0.3	0.05849	0.00078	0.07657	0.00233	0.6175	0.02054	0.02694	0.00105	548.1	28.8	475.6	14	488.3	13	2.6	537.2	20.7	0.07637	0.00243	474.4	14.6	0.05279	0.00268	0.07604	0.00233	0.55342	0.03289	0.02313	0.00171	319.7	111.6	472.4	13.9	447.2	21.7	-5.6	462.1	33.9
SAB50_6M-r22	340	27	23	0.09	0.08	0.05474	0.00037	0.0766	0.00106	0.57814	0.00888	0.02542	0.00101	401.7	15	475.8	6.3	463.3	5.8	-2.6	507.4	19.9	0.07678	0.00112	476.9	6.7	0.05401	0.00087	0.07653	0.00106	0.56991	0.0123	0.02363	0.00204	371.5	36	475.4	6.4	458	8	-3.8	472.1	40.4
SAB50_6M-r23	415	29	28	0.68	0.07	0.05449	0.00045	0.07787	0.00353	0.58501	0.02693	0.02606	0.00138	391.3	18.2	483.4	21.1	467.7	17.4	-3.4	520	27.2	0.07809	0.00363	484.7	21.7	0.04899	0.0007	0.07735	0.0035	0.52243	0.02489	0.01094	0.00153	147.3	33	480.3	21	426.8	16.8	-12.6	219.8	30.7
SAB50_6M-r24	286	26	19	0.06	0.09	0.0576	0.00085	0.07788	0.00308	0.61858	0.02609	0.02745	0.00114	514.7	32	483.5	18.5	489	16.5	1.2	547.2	22.3	0.0778	0.00321	483	19.3	0.05712	0.00326	0.07784	0.00309	0.61305	0.04265	0.0264	0.00636	496.3	120.8	483.2	18.5	485.5	27.2	0.4	526.7	125.6
SAB50_6M-r25	486	71	33	0.74	0.15	0.0554	0.00048	0.07809	0.00318	0.59654	0.02484	0.02559	0.00118	428.5	19.2	484.7	19	475	15.9	-2	510.8	23.4	0.07822	0.00328	485.5	19.6	0.04948	0.00129	0.07752	0.00316	0.52888	0.02564	0.01763	0.0016	170.5	59.8	481.3	18.9	431.1	17.2	-11.6	353.2	31.8
SAB50_6M-r26	320	29	22	0.55	0.09	0.05634	0.00059	0.07819	0.00137	0.60742	0.01237	0.02487	0.00073	465.9	23	485.3	8.2	481.9	7.8	-0.8	496.4	14.4	0.07824	0.00145	485.6	8.7	0.05193	0.00155	0.07777	0.00137	0.5568	0.01935	0.01526	0.00296	282.3	66.6	482.8	8.2	449.4	12.7	-7.4	306	59
SAB50_6M-r27	327	27	22	0.57	0.08	0.05497	0.00054	0.07824	0.00508	0.59304	0.03892	0.02734	0.00189	411.1	21.8	485.6	30.4	472.8	25.1	-2.8	545.2	37.3	0.07842	0.00521	486.7	31.2	0.05039	0.00136	0.0778	0.00505	0.54058	0.03806	0.01643	0.00286	213.1	61.6	483	30.3	438.8	25.4	-10	329.4	56.9
SAB50_6M-r28	295	24	20	0.4	0.08	0.05675	0.00059	0.07826	0.00234	0.61237	0.0194	0.0248	0.00098	481.9	22.8	485.7	14	485.1	12.3	-0.2	495.2	19.3	0.07825	0.00243	485.7	14.6	0.05358	0.00093	0.07796	0.00233	0.5759	0.02002	0.01719	0.00172	353.3	38.8	483.9	13.9	461.8	13	-4.8	344.5	34.1
SAB50_6M-r29	411	148	28	0.68	0.37	0.05923	0.00054	0.07828	0.00238	0.63929	0.02028	0.02106	0.00085	575.7	19.8	485.8	14.2	501.9	12.7	3.2	421.3	16.8	0.07802	0.00246	484.3	14.7	0.05376	0.00117	0.07775	0.00236	0.57627	0.02162	0.01806	0.00075	360.9	48.2	482.7	14.2	462.1	14.1	-4.4	361.7	14.9
SAB50_6M-r30	307	26	21	1.02	0.09	0.05524	0.00059	0.07835	0.00403	0.59678	0.03136	0.02398	0.00133	422.1	23.6	486.3	24.2	475.2	20.2	-2.4	478.9	26.4	0.0785	0.00416	487.2	24.9	0.04699	0.00125	0.07756	0.00399	0.50252	0.02915	0.005	0.00241	0	110.9	481.5	23.9	413.4	19.9	-16.4	100.9	48.4
SAB50_6M-r31	298	15	20	0.78	0.05	0.05611	0.00022	0.07846	0.00253	0.60696	0.01969	0.02675	0.00133	456.7	8.8	486.9	15.1	481.6	12.5	-1.2	533.6	26.1	0.07852	0.00259	487.3	15.5	0.04981	0.00065	0.07785	0.00251	0.53469	0.01866	0.00268	0.00238	186.1	30	483.3	15	434.9	12.4	-11.2	54.1	47.9
SAB50_6M-r32	318	25	22	0.61	0.08	0.0569	0.00047	0.07919	0.0018	0.62124	0.01503	0.02604	0.0007	487.5	18	491.3	10.8	490.6	9.4	-0.2	519.6	13.9	0.07919	0.00187	491.3	11.2	0.05199	0.00051	0.07871	0.00179	0.56421	0.01413	0.0136	0.00053	284.7	22.4	488.4	10.7	454.3	9.2	-7.6	273.1	10.7
SAB50_6M-r33	434	37	30	0.13	0.09	0.05638	0.00036	0.07931	0.00106	0.61658	0.00913	0.027	0.00057	467.5	14	492	6.3	487.7	5.7	-0.8	538.4	11.2	0.07936	0.0011	492.3	6.6	0.05537	0.00061	0.07922	0.00106	0.60481	0.0107	0.02464	0.00116	427.3	24.4	491.4	6.3	480.3	6.8	-2.4	492	22.9
SAB50_6M-r34	322	31	22	0.56	0.1	0.05534	0.00037	0.07934	0.00392	0.60536	0.03017	0.02545	0.00133	425.9	14.8	492.2	23.5	480.6	19.2	-2.4	508	26.2	0.07951	0.00402	493.2	24.1	0.05083	0.00154	0.0789	0.0039	0.55302	0.03211	0.01601	0.00296	233.3	68.4	489.6	23.4	447	21.2	-9.6	321.1	59
SAB50_6M-r35	364	31	25	0.28	0.09	0.05562	0.00045	0.07946	0.0035	0.60932	0.02733	0.02567	0.00175	437.1	18.2	492.9	21	483.1	17.4	-2	512.3	34.4	0.07959	0.00361	493.7	21.6	0.05337	0.00099	0.07924	0.0035	0.58314	0.02797	0.02039	0.00234	344.7	41.4	491.6	20.9	466.5	18.1	-5.4	407.9	46.5
SAB50_6M-r36	368	27	25	0.18	0.08	0.05621	0.00066	0.07967	0.00271	0.61747	0.02222	0.02565	0.0011	460.7	25.8	494.2	16.2	488.3	14.1	-1.2	511.8	21.7	0.07976	0.00283	494.7	16.9	0.05474	0.00151	0.07953	0.00271	0.60029	0.02636	0.02162	0.00352	401.9	60.4	493.3	16.2	477.4	16.8	-3.4	432.3	69.8
SAB50_6M-r37	343	25	24	0.53	0.08	0.05564	0.00034	0.07992	0.00174	0.61307	0.01387	0.02952	0.00112	437.9	13.6	495.6	10.4	485.5	8.8	-2	587.9	22.1	0.08006	0.00181	496.5	10.8	0.05138	0.00094	0.0795	0.00173	0.56318	0.01617	0.01793	0.0024	257.9	41.6	493.1	10.3	453.6	10.6	-8.8	359.1	47.8
SAB50_6M-r38	333	57	23	0.68	0.18	0.05482	0.00072	0.08037	0.0036	0.60748	0.02834	0.02664	0.00124	404.9	29.2	498.3	21.5	482	18.1	-3.4	531.4	24.4	0.0806	0.00373	499.7	22.3	0.0493	0.00094	0.07983	0.00357	0.54271	0.02647	0.02016	0.00074	162.3	44	495.1	21.4	440.2	17.6	-12.4	403.3	14.5
SAB50_6M-r39	477	50	34	1.7	0.11	0.05674	0.00073	0.08155	0.00306	0.63801	0.02528	0.0275	0.00109	481.5	28.2	505.4	18.3	501.1	15.8	-0.8	548.2	21.3	0.0816	0.00318	505.7	19	0.04296	0.00224	0.08019	0.00301	0.47493	0.03055	0.00068	0.00385	0	0	497.2	18	394.6	21.3	-26	13.8	77.9
SAB50_6M-r40	318	26	23	1.22	0.08	0.05756	0.00033	0.08235	0.0014	0.65355	0.0117	0.02631	0.00119	512.9	12.6	510.2	8.4	510.7	7.2	0	524.9	23.5	0.08234	0.00145	510.1	8.7	0.04769	0.00159	0.08136	0.00139	0.53501	0.0201	0.00114	0.00385	0	161.1	504.3	8.3	435.1	13.4	-16	23	77.9
SAB50_6M-r41	292	23	21	0.45	0.08	0.05485	0.00032	0.08248	0.00297	0.62374	0.02273	0.02849	0.00133	405.9	13	510.9	17.7	492.2	14.3	-3.8	567.8	26.1	0.08276	0.00307	512.6	18.3	0.05123	0.001	0.08212	0.00296	0.58002	0.02385	0.01914	0.00244	251.1	44.4	508.7	17.6	464.5	15.5	-9.6	383.1	48.5
SAB50_6M-r42	104	17	7	1.43	0.17	0.05889	0.00053	0.08248	0.00216	0.66972	0.01852	0.01691	0.00071	563.1	19.4	510.9	12.9	520.5	11.3	1.8	339	14.1	0.08233	0.00226	510	13.5	0.04738	0.0014	0.08132	0.00213	0.53131	0.0211	0.00232	0.00156	0	137.7	504	12.7	432.7	14.1	-16.4	46.8	31.5
SAB50_6M-c1	317	30	23	0.47	0.1	0.05582	0.00049	0.08451	0.00362	0.65045	0.02844	0.02623	0.00128	445.3	19.4	523	21.6	508.8	17.7	-2.8	523.3	25.3	0.08473	0.00376	524.3	22.4	0.05204	0.0009	0.08412	0.0036	0.60355	0.02797	0.01761	0.00171	287.1	39	520.7	21.5	479.5	17.9	-8.6	352.8	33.9
SAB50_6M-c2	352	148	27	0.06	0.43	0.05902	0.00063	0.08746	0.0009	0.71176	0.01053	0.02706	0.00031	568.1	22.8	540.5	5.4	545.8	6.3	1	539.7	6.1	0.08736	0.00099	539.9	5.9	0.05851	0.00094	0.0874	0.0009	0.7051	0.01375	0.02679	0.00037	548.9	34.8	540.2	5.4	541.8	8.2	0.2	534.3	7.2
SAB50_6M-c3	145	76	11	0.73	0.54	0.05705	0.00119	0.08765	0.00418	0.68951	0.03588	0.02885	0.00155	493.5	45.4	541.6	24.8	532.5	21.8	-1.8	574.7	30.5	0.08778	0.00438	542.4	26	0.05117	0.00521	0.08702	0.00418	0.61396	0.06919	0.02639	0.00211	248.5	219	537.9	24.8	486.1	44.5	-10.6	526.4	41.6
SAB50_6M-c4	253	85	19	0.05	0.34	0.05894	0.0009	0.08795	0.00135	0.71471	0.01543	0.02833	0.00056	564.9	32.8	543.4	8	547.5	9.1	0.8	564.6	11.1	0.08788	0.00148	543	8.8	0.0585	0.00131	0.0879	0.00135	0.70904	0.0194	0.02804	0.00068	548.7	48.2	543.1	8	544.2	11.6	0.2	558.9	13.4
SAB50_6M-c5	353	335	27	0.17	0.97	0.05979	0.0009	0.08846	0.00202	0.72925	0.01994	0.02611	0.0009	596.1	32.2	546.4	12	556.1	11.8	1.8	521	17.7	0.08829	0.00216	545.4	12.8	0.05843	0.00097	0.08831	0.00202	0.71141	0.02024	0.02579	0.00067	545.7	35.8	545.5	11.9	545.6	12.1	0	514.7	13.2
SAB50_6M-c6	237	108	18	1.85	0.47	0.06078	0.00036	0.08997	0.00134	0.75393	0.01207	0.02777	0.00045	631.3	12.8	555.4	7.9	570.5	7	2.6	553.5	8.7	0.08972	0.00141	553.9	8.4	0.04578	0.0009	0.08834	0.00131	0.55761	0.0139	0.02037	0.00038	0	0	545.7	7.8	450	9.1	-21.2	407.6	7.6
SAB50_6M-c7	564	52	44	0.19	0.09	0.06235	0.00087	0.09103	0.00366	0.78255	0.03333	0.02613	0.00135	686.1	29.6	561.6	21.7	586.9	19.1	4.4	521.4	26.5	0.0906	0.00381	559.1	22.6	0.06087	0.00099	0.09086	0.00366	0.76254	0.03322	0.02243	0.00137	634.5	34.8	560.6	21.6	575.5	19.3	2.6	448.3	27.2
SAB50_6M-c8	119	43	10	0.72	0.37	0.06069	0.00113	0.09498	0.00147	0.79478	0.01918	0.03017	0.00068	628.1	39.6	584.9	8.6	593.9	10.9	1.6	600.6	13.3	0.09482	0.00163	584	9.6	0.0549	0.00163	0.09431	0.00146	0.71398	0.02405	0.02633	0.00087	408.3	65.2	581	8.6	547.1	14.3	-6.2	525.3	17.1
SAB50_6M-c9	344	613	28	0.49	1.83	0.06742	0.00047	0.09554	0.00308	0.88815	0.02932	0.02494	0.00084	850.9	14.4	588.2	18.2	645.4	15.9	8.8	497.8	16.6	0.09453	0.00316	582.3	18.7	0.06358	0.00063	0.09509	0.00307	0.83356	0.02831	0.02441	0.00024	727.7	20.8	585.5	18	615.6	15.8	4.8	487.5	4.8
SAB50_6M-c10	334	170	28	0.37	0.52	0.05791	0.00033	0.09657	0.0049	0.77109	0.03935	0.02943	0.00153	526.3	12.6	594.3	28.9	580.4	22.8	-2.4	586.2	30.1	0.09679	0.00503	595.6	29.7	0.05495	0.00088	0.09622	0.00488	0.72899	0.03885	0.02802	0.00049	410.1	35.2	592.2	28.7	556	23.1	-6.6	558.4	9.7
SAB50_6M-c11	103	34	9	1.52	0.33	0.05887	0.00181	0.09966	0.00216	0.80888	0.03046	0.03233	0.00103	562.1	65.8	612.4	12.6	601.8	17.2	-1.8	643.1	20.1	0.09983	0.00243	613.4	14.3	0.04655	0.00443	0.09818	0.00217	0.63013	0.06155	0.02299	0.00294	0	239.7	603.7	12.7	496.2	39.1	-21.6	459.4	58.1
SAB50_6M-c12	354	88	31	0.42	0.25	0.06143	0.00032	0.10182	0.0049	0.86239	0.04175	0.02943	0.00145	654.3	11	625.1	28.8	631.4	23	1	586.2	28.4	0.1017	0.00504	624.4	29.6	0.05806	0.00044	0.1014	0.00488	0.81174	0.03966	0.02596	0.00034	532.1	16.6	622.6	28.6	603.4	22.4	-3.2	517.9	6.7
SAB50_6M-c13	123	36	11	0.83	0.3	0.06287	0.00203	0.10312	0.00405	0.89397	0.04545	0.03238	0.00167	703.9	67.4	632.7	23.7	648.5	24.7	2.4	643.9	32.7	0.10283	0.00439	631	25.7	0.05625	0.00243	0.10229	0.00402	0.79334	0.04643	0.02654	0.00152	462.3	93	627.8	23.5	593.1	26.7	-5.8	529.4	29.9
SAB50_6M-c14	394	223	35	0.6	0.58	0.05843	0.00037	0.10354	0.00388	0.83408	0.03166	0.03205	0.00123	545.9	13.6	635.1	22.7	615.9	17.7	-3.2	637.5	24	0.10386	0.00401	637	23.5	0.05359	0.00103	0.10293	0.00385	0.76059	0.0321	0.02983	0.00046	353.9	42.8	631.6	22.6	574.4	18.7	-10	594.1	9.1
SAB50_6M-c15	1011	196	96	0.21	0.2	0.05693	0.00039	0.10918	0.00526	0.85699	0.04173	0.048	0.00303	488.9	14.8	668	30.7	628.5	23.1	-6.2	947.4	58.4	0.10989	0.00548	672.1	31.9	0.05527	0.00048	0.10896	0.00525	0.83041	0.04078	0.04566	0.00148	423.3	19.2	666.7	30.6	613.8	22.8	-8.6	902.3	28.6
SAB50_6M-c16	236	77	24	0.23	0.34	0.06551	0.00062	0.11611	0.00197	1.04869	0.02039	0.03706	0.00075	790.7	19.6	708.1	11.4	728.2	10.1	2.8	735.4	14.6	0.1157	0.00211	705.8	12.2	0.06368	0.00094	0.11585	0.00197	1.0172	0.02324	0.03542	0.00071	731.1	31	706.6	11.4	712.5	11.8	0.8	703.5	13.8
SAB50_6M-c17	212	119	21	2.77	0.58	0.05946	0.00098	0.11627	0.00581	0.95328	0.05015	0.03382	0.00188	584.1	35.4	709.1	33.7	679.8	26.4	-4.4	672.2	36.7	0.11681	0.00613	712.2	35.5	0.03682	0.00406	0.11317	0.00568	0.5745	0.06956	0.02237	0.00197	0	0	691.1	32.9	460.9	45.9	-50	447.2	39.1
SAB50_6M-c18	163	29	18	0.66	0.18	0.06799	0.00079	0.12881	0.00743	1.20762	0.07109	0.03901	0.00275	868.3	24	781.1	42.6	804.1	33.2	2.8	773.4	53.5	0.12832	0.00775	778.3	44.4	0.0628	0.00116	0.12801	0.00739	1.10843	0.0673	0.02953	0.00211	701.5	39	776.5	42.4	757.4	32.9	-2.6	588.2	41.5
SAB50 1500ºC 30 d
SAB50_1500_1m-r1	692	52	43	0.22	0.08	0.05829	0.00043	0.071	0.00087	0.57061	0.00847	0.02442	0.00057	540.5	16.2	442.2	5.3	458.4	5.5	3.6	487.6	11.3	0.07075	0.00093	440.7	5.6	0.05606	0.00094	0.07081	0.00088	0.54728	0.01158	0.01909	0.00192	454.7	36.8	441	5.3	443.2	7.6	0.4	382.1	38.1
SAB50_1500_1m-r2	692	52	43	0.22	0.08	0.05829	0.00043	0.071	0.00087	0.57061	0.00847	0.02442	0.00057	540.5	16.2	442.2	5.3	458.4	5.5	3.6	487.6	11.3	0.07075	0.00093	440.7	5.6	0.05606	0.00094	0.07081	0.00088	0.54728	0.01158	0.01909	0.00192	454.7	36.8	441	5.3	443.2	7.6	0.4	382.1	38.1
SAB50_1500_1m-r3	525	56	29	0.28	0.11	0.05767	0.00035	0.07327	0.00085	0.58266	0.00791	0.01428	0.00027	517.3	13.2	455.9	5.2	466.2	5.1	2.2	286.5	5.4	0.07311	0.00089	454.9	5.4	0.05478	0.00086	0.07301	0.00085	0.55151	0.01098	0.01154	0.00129	403.3	35	454.3	5.1	446	7.2	-1.8	231.9	25.8
SAB50_1500_1m-r4	525	56	29	0.28	0.11	0.05767	0.00035	0.07327	0.00085	0.58266	0.00791	0.01428	0.00027	517.3	13.2	455.9	5.2	466.2	5.1	2.2	286.5	5.4	0.07311	0.00089	454.9	5.4	0.05478	0.00086	0.07301	0.00085	0.55151	0.01098	0.01154	0.00129	403.3	35	454.3	5.1	446	7.2	-1.8	231.9	25.8
SAB50_1500_1m-r5	633	56	41	0.17	0.09	0.05924	0.00023	0.07497	0.00098	0.61235	0.00863	0.02818	0.00049	575.9	8.6	466	5.9	485	5.4	4	561.6	9.6	0.07468	0.00101	464.3	6.1	0.05756	0.00049	0.07481	0.00098	0.59373	0.00951	0.02457	0.00092	513.1	18.6	465.1	5.9	473.2	6	1.8	490.5	18.1
SAB50_1500_1m-r6	633	56	41	0.17	0.09	0.05924	0.00023	0.07497	0.00098	0.61235	0.00863	0.02818	0.00049	575.9	8.6	466	5.9	485	5.4	4	561.6	9.6	0.07468	0.00101	464.3	6.1	0.05756	0.00049	0.07481	0.00098	0.59373	0.00951	0.02457	0.00092	513.1	18.6	465.1	5.9	473.2	6	1.8	490.5	18.1
SAB50_1500_1m-r7	357	28	23	0.18	0.08	0.05635	0.00028	0.07523	0.00085	0.58448	0.00752	0.02374	0.00067	466.3	10.8	467.6	5.1	467.3	4.8	0	474.3	13.2	0.07523	0.00091	467.6	5.4	0.05448	0.00137	0.07505	0.00086	0.56377	0.01574	0.01913	0.00315	390.9	55.6	466.5	5.1	454	10.3	-2.8	382.9	62.5
SAB50_1500_1m-r8	357	28	23	0.18	0.08	0.05635	0.00028	0.07523	0.00085	0.58448	0.00752	0.02374	0.00067	466.3	10.8	467.6	5.1	467.3	4.8	0	474.3	13.2	0.07523	0.00091	467.6	5.4	0.05448	0.00137	0.07505	0.00086	0.56377	0.01574	0.01913	0.00315	390.9	55.6	466.5	5.1	454	10.3	-2.8	382.9	62.5
SAB50_1500_1m-r9	545	41	36	0.1	0.08	0.05755	0.00019	0.07555	0.00092	0.5995	0.00789	0.02277	0.00041	512.7	7.4	469.5	5.5	476.9	5	1.6	454.9	8	0.07543	0.00095	468.8	5.7	0.05651	0.00027	0.07545	0.00092	0.5879	0.008	0.0201	0.00054	472.5	10.6	468.9	5.5	469.5	5.1	0.2	402.3	10.8
SAB50_1500_1m-r10	545	41	36	0.1	0.08	0.05755	0.00019	0.07555	0.00092	0.5995	0.00789	0.02277	0.00041	512.7	7.4	469.5	5.5	476.9	5	1.6	454.9	8	0.07543	0.00095	468.8	5.7	0.05651	0.00027	0.07545	0.00092	0.5879	0.008	0.0201	0.00054	472.5	10.6	468.9	5.5	469.5	5.1	0.2	402.3	10.8
SAB50_1500_1m-r11	345	29	23	0.26	0.09	0.05588	0.0002	0.07664	0.00164	0.59046	0.01295	0.02268	0.00058	447.5	7.8	476	9.8	471.2	8.3	-1	453.2	11.5	0.0767	0.00168	476.4	10.1	0.05318	0.00051	0.07639	0.00163	0.56009	0.01326	0.0164	0.00107	336.5	21.4	474.5	9.8	451.6	8.7	-5	328.9	21.3
SAB50_1500_1m-r12	345	29	23	0.26	0.09	0.05588	0.0002	0.07664	0.00164	0.59046	0.01295	0.02268	0.00058	447.5	7.8	476	9.8	471.2	8.3	-1	453.2	11.5	0.0767	0.00168	476.4	10.1	0.05318	0.00051	0.07639	0.00163	0.56009	0.01326	0.0164	0.00107	336.5	21.4	474.5	9.8	451.6	8.7	-5	328.9	21.3
SAB50_1500_1m-r13	361	37	24	0.28	0.11	0.05702	0.00084	0.07707	0.0009	0.60595	0.01156	0.02404	0.00037	492.3	32	478.6	5.3	481	7.3	0.4	480.1	7.3	0.07702	0.00098	478.3	5.8	0.0542	0.00104	0.07681	0.0009	0.57394	0.01306	0.01874	0.0011	379.3	42.6	477	5.3	460.6	8.5	-3.6	375.3	21.8
SAB50_1500_1m-r14	361	37	24	0.28	0.11	0.05702	0.00084	0.07707	0.0009	0.60595	0.01156	0.02404	0.00037	492.3	32	478.6	5.3	481	7.3	0.4	480.1	7.3	0.07702	0.00098	478.3	5.8	0.0542	0.00104	0.07681	0.0009	0.57394	0.01306	0.01874	0.0011	379.3	42.6	477	5.3	460.6	8.5	-3.6	375.3	21.8
SAB50_1500_1m-r15	603	54	40	0.17	0.09	0.05823	0.00049	0.07723	0.00085	0.62007	0.00886	0.02238	0.00042	538.5	18.2	479.5	5.1	489.9	5.6	2.2	447.4	8.3	0.07705	0.00089	478.5	5.4	0.0565	0.00058	0.07706	0.00085	0.60033	0.00929	0.01863	0.00071	472.1	22.4	478.6	5.1	477.4	5.9	-0.2	373.1	14.2
SAB50_1500_1m-r16	603	54	40	0.17	0.09	0.05823	0.00049	0.07723	0.00085	0.62007	0.00886	0.02238	0.00042	538.5	18.2	479.5	5.1	489.9	5.6	2.2	447.4	8.3	0.07705	0.00089	478.5	5.4	0.0565	0.00058	0.07706	0.00085	0.60033	0.00929	0.01863	0.00071	472.1	22.4	478.6	5.1	477.4	5.9	-0.2	373.1	14.2
SAB50_1500_1m-r17	473	52	32	0.15	0.11	0.05667	0.00041	0.0777	0.00123	0.60714	0.01078	0.02387	0.0005	478.7	15.8	482.4	7.4	481.8	6.9	-0.2	476.8	9.9	0.0777	0.00128	482.4	7.7	0.05518	0.00062	0.07756	0.00123	0.59015	0.01165	0.02122	0.00084	419.7	24.8	481.6	7.4	471	7.5	-2.2	424.4	16.6
SAB50_1500_1m-r18	473	52	32	0.15	0.11	0.05667	0.00041	0.0777	0.00123	0.60714	0.01078	0.02387	0.0005	478.7	15.8	482.4	7.4	481.8	6.9	-0.2	476.8	9.9	0.0777	0.00128	482.4	7.7	0.05518	0.00062	0.07756	0.00123	0.59015	0.01165	0.02122	0.00084	419.7	24.8	481.6	7.4	471	7.5	-2.2	424.4	16.6
SAB50_1500_1m-r19	304	31	21	0.46	0.11	0.05589	0.00054	0.07805	0.0011	0.60148	0.01053	0.01959	0.00048	448.1	21.6	484.4	6.5	478.2	6.7	-1.2	392.1	9.5	0.07812	0.00116	484.9	6.9	0.0512	0.00299	0.0776	0.00112	0.54778	0.03299	0.01062	0.00525	249.7	129	481.8	6.8	443.5	21.8	-8.6	213.6	105.3
SAB50_1500_1m-r20	304	31	21	0.46	0.11	0.05589	0.00054	0.07805	0.0011	0.60148	0.01053	0.01959	0.00048	448.1	21.6	484.4	6.5	478.2	6.7	-1.2	392.1	9.5	0.07812	0.00116	484.9	6.9	0.0512	0.00299	0.0776	0.00112	0.54778	0.03299	0.01062	0.00525	249.7	129	481.8	6.8	443.5	21.8	-8.6	213.6	105.3
SAB50_1500_1m-r21	434	35	30	0.01	0.08	0.05655	0.00027	0.07871	0.00219	0.6137	0.01746	0.0232	0.00077	473.9	10.6	488.4	13.1	485.9	11.1	-0.6	463.5	15.2	0.07874	0.00225	488.6	13.5	0.05644	0.00079	0.0787	0.00219	0.61242	0.01923	0.02293	0.00176	469.5	31	488.4	13.1	485.1	12.2	-0.6	458.2	34.8
SAB50_1500_1m-r22	434	35	30	0.01	0.08	0.05655	0.00027	0.07871	0.00219	0.6137	0.01746	0.0232	0.00077	473.9	10.6	488.4	13.1	485.9	11.1	-0.6	463.5	15.2	0.07874	0.00225	488.6	13.5	0.05644	0.00079	0.0787	0.00219	0.61242	0.01923	0.02293	0.00176	469.5	31	488.4	13.1	485.1	12.2	-0.6	458.2	34.8
SAB50_1500_1m-r23	464	38	32	0.04	0.08	0.0567	0.00044	0.07916	0.00077	0.61879	0.008	0.02594	0.00047	479.7	17	491.1	4.6	489.1	5	-0.4	517.6	9.2	0.07917	0.00082	491.2	4.9	0.05633	0.00098	0.07912	0.00078	0.61447	0.01243	0.02504	0.00202	465.3	37.8	490.9	4.7	486.4	7.9	-1	499.8	39.9
SAB50_1500_1m-r24	464	38	32	0.04	0.08	0.0567	0.00044	0.07916	0.00077	0.61879	0.008	0.02594	0.00047	479.7	17	491.1	4.6	489.1	5	-0.4	517.6	9.2	0.07917	0.00082	491.2	4.9	0.05633	0.00098	0.07912	0.00078	0.61447	0.01243	0.02504	0.00202	465.3	37.8	490.9	4.7	486.4	7.9	-1	499.8	39.9
SAB50_1500_1m-r25	603	87	43	0.08	0.15	0.05677	0.00069	0.0822	0.00133	0.64345	0.01325	0.02058	0.00047	482.7	26.6	509.3	8	504.4	8.2	-1	411.7	9.4	0.08228	0.00144	509.7	8.6	0.056	0.00075	0.08213	0.00133	0.63413	0.01355	0.01947	0.00052	452.5	29.6	508.8	7.9	498.7	8.5	-2	389.7	10.3
SAB50_1500_1m-r26	603	87	43	0.08	0.15	0.05677	0.00069	0.0822	0.00133	0.64345	0.01325	0.02058	0.00047	482.7	26.6	509.3	8	504.4	8.2	-1	411.7	9.4	0.08228	0.00144	509.7	8.6	0.056	0.00075	0.08213	0.00133	0.63413	0.01355	0.01947	0.00052	452.5	29.6	508.8	7.9	498.7	8.5	-2	389.7	10.3
SAB50_1500_1m-c1	258	194	20	0.33	0.77	0.06028	0.00067	0.08824	0.00145	0.73341	0.0148	0.02456	0.00044	613.7	24	545.1	8.6	558.6	8.8	2.4	490.4	8.7	0.08802	0.00155	543.8	9.2	0.05693	0.00093	0.08787	0.00145	0.68974	0.01619	0.02357	0.00024	488.7	35.6	542.9	8.5	532.6	9.7	-2	470.8	4.8
SAB50_1500_1m-c2	258	194	20	0.33	0.77	0.06028	0.00067	0.08824	0.00145	0.73341	0.0148	0.02456	0.00044	613.7	24	545.1	8.6	558.6	8.8	2.4	490.4	8.7	0.08802	0.00155	543.8	9.2	0.05693	0.00093	0.08787	0.00145	0.68974	0.01619	0.02357	0.00024	488.7	35.6	542.9	8.5	532.6	9.7	-2	470.8	4.8
SAB50_1500_1m-c3	59	31	5	0.37	0.55	0.06164	0.00083	0.09466	0.00207	0.80456	0.02087	0.02696	0.00091	661.7	28.8	583	12.2	599.4	11.8	2.8	537.6	17.8	0.09436	0.0022	581.3	13	0.05785	0.00192	0.09422	0.00207	0.75158	0.03006	0.02526	0.00099	524.3	71.2	580.5	12.2	569.1	17.5	-2	504.1	19.4
SAB50_1500_1m-c4	59	31	5	0.37	0.55	0.06164	0.00083	0.09466	0.00207	0.80456	0.02087	0.02696	0.00091	661.7	28.8	583	12.2	599.4	11.8	2.8	537.6	17.8	0.09436	0.0022	581.3	13	0.05785	0.00192	0.09422	0.00207	0.75158	0.03006	0.02526	0.00099	524.3	71.2	580.5	12.2	569.1	17.5	-2	504.1	19.4
SAB50_1500_1m-c5	483	289	40	0.2	0.61	0.0603	0.00017	0.09606	0.00084	0.79866	0.00788	0.02817	0.00027	614.3	6.2	591.3	5	596.1	4.5	0.8	561.5	5.2	0.09598	0.00088	590.8	5.2	0.05825	0.00063	0.09582	0.00084	0.76965	0.01101	0.02734	0.00024	539.3	23.4	589.9	5	579.6	6.4	-1.8	545.2	4.8
SAB50_1500_1m-c6	483	289	40	0.2	0.61	0.0603	0.00017	0.09606	0.00084	0.79866	0.00788	0.02817	0.00027	614.3	6.2	591.3	5	596.1	4.5	0.8	561.5	5.2	0.09598	0.00088	590.8	5.2	0.05825	0.00063	0.09582	0.00084	0.76965	0.01101	0.02734	0.00024	539.3	23.4	589.9	5	579.6	6.4	-1.8	545.2	4.8
SAB50_1500_1m-c7	500	224	42	0.08	0.46	0.06001	0.00036	0.0963	0.00062	0.79682	0.00758	0.02986	0.00028	604.1	12.8	592.7	3.7	595	4.3	0.4	594.5	5.5	0.09625	0.00068	592.4	4	0.05917	0.00045	0.0962	0.00062	0.78478	0.00829	0.0294	0.00024	573.3	16.2	592.1	3.7	588.2	4.7	-0.6	585.5	4.7
SAB50_1500_1m-c8	500	224	42	0.08	0.46	0.06001	0.00036	0.0963	0.00062	0.79682	0.00758	0.02986	0.00028	604.1	12.8	592.7	3.7	595	4.3	0.4	594.5	5.5	0.09625	0.00068	592.4	4	0.05917	0.00045	0.0962	0.00062	0.78478	0.00829	0.0294	0.00024	573.3	16.2	592.1	3.7	588.2	4.7	-0.6	585.5	4.7
SAB50_1500_1m-c9	125	77	11	-0.16	0.63	0.05982	0.00046	0.10271	0.00144	0.84718	0.01393	0.03017	0.00053	597.3	16.6	630.2	8.4	623.1	7.7	-1.2	600.7	10.4	0.10282	0.00154	630.9	9	0.06145	0.00144	0.10291	0.00146	0.87193	0.02406	0.03086	0.00062	655.1	49.4	631.4	8.5	636.6	13.1	0.8	614.2	12.1
SAB50_1500_1m-c10	125	77	11	-0.16	0.63	0.05982	0.00046	0.10271	0.00144	0.84718	0.01393	0.03017	0.00053	597.3	16.6	630.2	8.4	623.1	7.7	-1.2	600.7	10.4	0.10282	0.00154	630.9	9	0.06145	0.00144	0.10291	0.00146	0.87193	0.02406	0.03086	0.00062	655.1	49.4	631.4	8.5	636.6	13.1	0.8	614.2	12.1
SAB50_1500_1m-c11	285	342	26	0.03	1.23	0.06075	0.00045	0.10604	0.00123	0.88828	0.01263	0.03202	0.0004	630.5	15.8	649.7	7.1	645.4	6.8	-0.6	637	7.8	0.10611	0.00131	650.1	7.6	0.06046	0.00055	0.106	0.00123	0.88364	0.0134	0.03195	0.00015	619.9	19.6	649.5	7.2	642.9	7.2	-1	635.7	2.9
SAB50_1500_1m-c12	285	342	26	0.03	1.23	0.06075	0.00045	0.10604	0.00123	0.88828	0.01263	0.03202	0.0004	630.5	15.8	649.7	7.1	645.4	6.8	-0.6	637	7.8	0.10611	0.00131	650.1	7.6	0.06046	0.00055	0.106	0.00123	0.88364	0.0134	0.03195	0.00015	619.9	19.6	649.5	7.2	642.9	7.2	-1	635.7	2.9
SAB50_1500_1m-c13	141	147	13	0.3	1.07	0.06337	0.00086	0.10676	0.00239	0.93285	0.02466	0.03431	0.00087	720.9	28.4	653.9	14	669.1	13	2.2	681.9	17	0.10647	0.00255	652.2	14.9	0.06029	0.00182	0.10635	0.00239	0.88404	0.03347	0.03352	0.00056	613.9	64	651.5	13.9	643.2	18.2	-1.2	666.3	11
SAB50_1500_1m-c14	141	147	13	0.3	1.07	0.06337	0.00086	0.10676	0.00239	0.93285	0.02466	0.03431	0.00087	720.9	28.4	653.9	14	669.1	13	2.2	681.9	17	0.10647	0.00255	652.2	14.9	0.06029	0.00182	0.10635	0.00239	0.88404	0.03347	0.03352	0.00056	613.9	64	651.5	13.9	643.2	18.2	-1.2	666.3	11
